# Supplementary material for: (2,2′-Bipyridyl-κ2 N,N′)bis­(N-butyl-N-methyl­dithio­carbamato-κ2 S,S′)cadmium(II)
Source: Acta Crystallogr Sect E Struct Rep Online. 2011 Feb 26;67(Pt 3):m384–5. doi: 10.1107/S1600536811006878 (PMC3052129; doi:10.1107/S1600536811006878)
Supplement: Supplementary file 1 [file e-67-0m384-sup1.cif]

##############################################################################
###                                                                        ###
###        Electronic paper (Acta Crystallographica Section E)             ###
###                                                                        ###
##############################################################################
#                                                                            #
# This CIF contains the data in a paper accepted for publication in Acta     #
# Crystallographica Section E. It conforms to the requirements of Notes      #
# for Authors for Section E, and has been peer reviewed under the auspices   #
# of the IUCr Commission on Journals.                                        #
#                                                                            #
# Full details of the Crystallographic Information File format               #
# are given in the paper "The Crystallographic Information File (CIF):       #
# a New Standard Archive File for Crystallography" by S. R. Hall, F. H.      #
# Allen and I. D. Brown [Acta Cryst. (1991), A47, 655-685].                  #
#                                                                            #
# The current version of the core CIF dictionary is obtainable from          #
# ftp://ftp.iucr.org/pub/cif_core.dic. The current version number is 2.4.    #
#                                                                            #
# Software is freely available for graphical display of the structure(s) in  #
# this CIF.  For information consult the CIF home page http://www.iucr.org/  #
# cif/home.html                                                              #
#                                                                            #
# This file may be used for bona fide research purposes within the           #
# scientific community so long as proper attribution is given to the journal # 
# article from which it was obtained.                                        #
#                                                                            #
##############################################################################
                                             
data_global
_audit_creation_method     SHELXL-97
_journal_date_recd_electronic     2011-02-17
_journal_date_accepted     2011-02-22
_journal_name_full     'Acta Crystallographica, Section E'
_journal_year     2011
_journal_volume     67
_journal_issue      3
_journal_page_first     m384
_journal_page_last     m385
_journal_paper_category     QM
_journal_coeditor_code     PK2304
_publ_contact_author_name     ' Edward RT Tiekink '
_publ_contact_author_address
;
Department of Chemistry, University of Malaya,
50603 Kuala Lumpur, Malaysia
;
_publ_contact_author_email
;
edward.tiekink@gmail.com
;
_publ_contact_author_fax     ' +60 3 7967 4193 '
_publ_contact_author_phone     ' +60 3 7967 6775 '
_publ_section_title
;\
(2,2'-Bipyridyl-\k^2^<i>N</i>,<i>N</i>')bis(<i>N</i>-butyl-<i>N</i>-\
methyldithiocarbamato-\k^2^<i>S</i>,<i>S</i>')cadmium(II)
;
loop_
    _publ_author_name
    _publ_author_footnote
    _publ_author_address
    'Jamaluddin, Nur Amirah' .
;
     School of Chemical Sciences and Food Technology
     Faculty of Science and Technology
     Universiti Kebangsaan Malaysia
     43600 Bangi
     Malaysia
;
    'Baba, Ibrahim'
;
Additional correspondence author, e-mail: aibi@ukm.my.
;
;
     School of Chemical Sciences and Food Technology
     Faculty of Science and Technology
     Universiti Kebangsaan Malaysia
     43600 Bangi
     Malaysia
;
    'Mohamed Tahir, Mohamed Ibrahim' .
;
     Department  of Chemistry
     Universiti Putra Malaysia
     43400 Serdang
     Malaysia
;
    'Tiekink, Edward R. T.' .
;
Department of Chemistry, University of Malaya,
50603 Kuala Lumpur, Malaysia
;
data_I
_audit_creation_method     SHELXL-97
_chemical_name_systematic
;
(2,2'-Bipyridyl-\k^2^<i>N</i>,<i>N</i>')bis(<i>N</i>-butyl-<i>N</i>-
methyldithiocarbamato-\k^2^<i>S</i>,<i>S</i>')cadmium(II)
;
_chemical_name_common     ?
_chemical_formula_moiety     'C22 H32 Cd N4 S4'
_chemical_formula_sum     'C22 H32 Cd N4 S4'
_chemical_formula_iupac     '[Cd (C6 H12 N S2)2 (C10 H8 N2)]'
_chemical_formula_weight     593.16
_chemical_melting_point     ?
_symmetry_cell_setting     triclinic
_symmetry_space_group_name_H-M     'P -1'
_symmetry_space_group_name_Hall     '-P 1'
loop_
    _symmetry_equiv_pos_as_xyz
    'x, y, z'
    '-x, -y, -z'
_cell_length_a     10.3215(4)
_cell_length_b     10.6465(4)
_cell_length_c     12.4546(5)
_cell_angle_alpha     81.566(3)
_cell_angle_beta     74.790(3)
_cell_angle_gamma     83.641(3)
_cell_volume     1302.64(9)
_cell_formula_units_Z     2
_cell_measurement_reflns_used     8976
_cell_measurement_theta_min     2.0
_cell_measurement_theta_max     29.0
_cell_measurement_temperature     150(2)
_exptl_crystal_description     plate
_exptl_crystal_colour     colourless
_exptl_crystal_size_max     0.27
_exptl_crystal_size_mid     0.16
_exptl_crystal_size_min     0.01
_exptl_crystal_density_diffrn     1.512
_exptl_crystal_density_meas     ?
_exptl_crystal_density_method     'not measured'
_exptl_crystal_F_000     608
_exptl_absorpt_coefficient_mu     1.176
_exptl_absorpt_correction_type     multi-scan
_exptl_absorpt_process_details     '(CrysAlis PRO; Oxford Diffraction, 2010)'
_exptl_absorpt_correction_T_min     0.829
_exptl_absorpt_correction_T_max     0.9898
_exptl_special_details
;
;
_diffrn_ambient_temperature     150(2)
_diffrn_radiation_type     MoK\a
_diffrn_radiation_wavelength     0.71073
_diffrn_radiation_source     'fine-focus sealed tube'
_diffrn_radiation_monochromator     graphite
_diffrn_measurement_device_type     'Oxford Diffraction Xcaliber Eos Gemini'
_diffrn_measurement_method     \w
_diffrn_detector_area_resol_mean     16.1952
_diffrn_reflns_number     15837
_diffrn_reflns_av_R_equivalents     0.0415
_diffrn_reflns_av_sigmaI/netI     0.0454
_diffrn_reflns_theta_min     2.32
_diffrn_reflns_theta_max     26.50
_diffrn_reflns_theta_full     26.50
_diffrn_measured_fraction_theta_max     0.999
_diffrn_measured_fraction_theta_full     0.999
_diffrn_reflns_limit_h_min     -12
_diffrn_reflns_limit_h_max     12
_diffrn_reflns_limit_k_min     -13
_diffrn_reflns_limit_k_max     13
_diffrn_reflns_limit_l_min     -15
_diffrn_reflns_limit_l_max     15
_diffrn_standards_number     0
_diffrn_standards_interval_count     .
_diffrn_standards_interval_time     .
_diffrn_standards_decay_%     ?
_refine_special_details
;
Refinement of <i>F</i>^2^ against ALL reflections. The weighted <i>R</i>-factor
<i>wR</i> and goodness of fit <i>S</i> are based on <i>F</i>^2^, conventional
<i>R</i>-factors <i>R</i> are based on <i>F</i>, with <i>F</i> set to zero for
negative <i>F</i>^2^. The threshold expression of <i>F</i>^2^ >
2\s(<i>F</i>^2^) is used only for calculating <i>R</i>-factors(gt) <i>etc</i>.
and is not relevant to the choice of reflections for refinement.
<i>R</i>-factors based on <i>F</i>^2^ are statistically about twice as large
as those based on <i>F</i>, and <i>R</i>- factors based on ALL data will be
even larger.
;
_reflns_number_total     5393
_reflns_number_gt     4623
_reflns_threshold_expression     I>2\s(I)
_refine_ls_structure_factor_coef     Fsqd
_refine_ls_matrix_type     full
_refine_ls_R_factor_all     0.0389
_refine_ls_R_factor_gt     0.0290
_refine_ls_wR_factor_gt     0.0608
_refine_ls_wR_factor_ref     0.0656
_refine_ls_goodness_of_fit_ref     1.060
_refine_ls_restrained_S_all     1.060
_refine_ls_number_reflns     5393
_refine_ls_number_parameters     284
_refine_ls_number_restraints     0
_refine_ls_hydrogen_treatment     constr
_refine_ls_weighting_scheme     calc
_refine_ls_weighting_details
         'calc w=1/[\s^2^(Fo^2^)+(0.0248P)^2^+0.0565P] where P=(Fo^2^+2Fc^2^)/3'
_atom_sites_solution_hydrogens     geom
_atom_sites_solution_primary     direct
_atom_sites_solution_secondary     difmap
_refine_ls_shift/su_max     0.001
_refine_ls_shift/su_mean     0.000
_refine_diff_density_max     0.900
_refine_diff_density_min     -0.506
_refine_ls_extinction_method     none
_refine_ls_extinction_coef     ?
loop_
    _atom_type_symbol
    _atom_type_description
    _atom_type_scat_dispersion_real
    _atom_type_scat_dispersion_imag
    _atom_type_scat_source
    'C' 'C' 0.0033 0.0016
                         'International Tables Vol C Tables 4.2.6.8 and 6.1.1.4'
    'H' 'H' 0.0000 0.0000
                         'International Tables Vol C Tables 4.2.6.8 and 6.1.1.4'
    'Cd' 'Cd' -0.8075 1.2024
                         'International Tables Vol C Tables 4.2.6.8 and 6.1.1.4'
    'N' 'N' 0.0061 0.0033
                         'International Tables Vol C Tables 4.2.6.8 and 6.1.1.4'
    'S' 'S' 0.1246 0.1234
                         'International Tables Vol C Tables 4.2.6.8 and 6.1.1.4'
_computing_data_collection     'CrysAlis PRO (Oxford Diffraction, 2010)'
_computing_cell_refinement     'CrysAlis PRO (Oxford Diffraction, 2010)'
_computing_data_reduction     'CrysAlis PRO (Oxford Diffraction, 2010)'
_computing_structure_solution     'SHELXS97 (Sheldrick, 2008)'
_computing_structure_refinement     'SHELXL97 (Sheldrick, 2008)'
_computing_molecular_graphics
                      'ORTEP-3 (Farrugia, 1997) and DIAMOND (Brandenburg, 2006)'
_computing_publication_material     'publCIF (Westrip, 2010)'
loop_
    _atom_site_type_symbol
    _atom_site_label
    _atom_site_fract_x
    _atom_site_fract_y
    _atom_site_fract_z
    _atom_site_U_iso_or_equiv
    _atom_site_adp_type
    _atom_site_calc_flag
    _atom_site_refinement_flags
    _atom_site_occupancy
    _atom_site_disorder_assembly
    _atom_site_disorder_group
    Cd Cd 0.669262(17) 0.668974(17) 0.664886(14) 0.02060(7) Uani d . 1 . .
    S S1 0.60096(7) 0.69901(6) 0.47470(5) 0.02501(15) Uani d . 1 . .
    S S2 0.73388(7) 0.90040(6) 0.53865(5) 0.02474(15) Uani d . 1 . .
    S S3 0.47202(7) 0.54259(7) 0.80306(6) 0.02816(16) Uani d . 1 . .
    S S4 0.56208(7) 0.77897(6) 0.85175(5) 0.02633(15) Uani d . 1 . .
    N N1 0.6294(2) 0.93184(19) 0.36194(16) 0.0217(5) Uani d . 1 . .
    N N2 0.3637(2) 0.6493(2) 0.98885(17) 0.0274(5) Uani d . 1 . .
    N N3 0.8838(2) 0.62383(19) 0.70520(15) 0.0188(4) Uani d . 1 . .
    N N4 0.7756(2) 0.46118(19) 0.61699(16) 0.0220(5) Uani d . 1 . .
    C C1 0.6525(2) 0.8525(2) 0.44916(19) 0.0208(5) Uani d . 1 . .
    C C2 0.6688(3) 1.0633(2) 0.3422(2) 0.0274(6) Uani d . 1 . .
    H H2A 0.6156 1.1102 0.4032 0.041 Uiso calc R 1 . .
    H H2B 0.6525 1.1048 0.2708 0.041 Uiso calc R 1 . .
    H H2C 0.7647 1.0626 0.3393 0.041 Uiso calc R 1 . .
    C C3 0.5565(3) 0.9003(2) 0.2837(2) 0.0261(6) Uani d . 1 . .
    H H3A 0.4858 0.9693 0.2754 0.031 Uiso calc R 1 . .
    H H3B 0.5114 0.8209 0.3156 0.031 Uiso calc R 1 . .
    C C4 0.6490(3) 0.8829(3) 0.1684(2) 0.0286(6) Uani d . 1 . .
    H H4A 0.5930 0.8765 0.1162 0.034 Uiso calc R 1 . .
    H H4B 0.7002 0.9593 0.1401 0.034 Uiso calc R 1 . .
    C C5 0.7477(3) 0.7662(3) 0.1679(2) 0.0300(6) Uani d . 1 . .
    H H5A 0.6968 0.6893 0.1940 0.036 Uiso calc R 1 . .
    H H5B 0.8026 0.7713 0.2212 0.036 Uiso calc R 1 . .
    C C6 0.8409(3) 0.7531(3) 0.0524(2) 0.0453(8) Uani d . 1 . .
    H H6A 0.7872 0.7466 -0.0006 0.068 Uiso calc R 1 . .
    H H6B 0.9021 0.6764 0.0565 0.068 Uiso calc R 1 . .
    H H6C 0.8933 0.8280 0.0269 0.068 Uiso calc R 1 . .
    C C7 0.4562(2) 0.6567(2) 0.8919(2) 0.0232(6) Uani d . 1 . .
    C C8 0.2758(3) 0.5432(3) 1.0244(2) 0.0350(7) Uani d . 1 . .
    H H8A 0.2020 0.5592 0.9870 0.053 Uiso calc R 1 . .
    H H8B 0.2387 0.5358 1.1058 0.053 Uiso calc R 1 . .
    H H8C 0.3281 0.4638 1.0041 0.053 Uiso calc R 1 . .
    C C9 0.3423(3) 0.7429(3) 1.0687(2) 0.0329(7) Uani d . 1 . .
    H H9A 0.4118 0.8051 1.0410 0.039 Uiso calc R 1 . .
    H H9B 0.3536 0.6986 1.1417 0.039 Uiso calc R 1 . .
    C C11 0.2043(3) 0.8137(3) 1.0860(2) 0.0350(7) Uani d . 1 . .
    H H11A 0.1347 0.7521 1.1166 0.042 Uiso calc R 1 . .
    H H11B 0.1916 0.8560 1.0128 0.042 Uiso calc R 1 . .
    C C12 0.1862(3) 0.9133(3) 1.1660(2) 0.0400(7) Uani d . 1 . .
    H H12A 0.2177 0.8748 1.2328 0.048 Uiso calc R 1 . .
    H H12B 0.2427 0.9843 1.1285 0.048 Uiso calc R 1 . .
    C C13 0.0408(3) 0.9657(3) 1.2032(3) 0.0484(9) Uani d . 1 . .
    H H13A 0.0119 1.0120 1.1383 0.073 Uiso calc R 1 . .
    H H13B 0.0329 1.0237 1.2592 0.073 Uiso calc R 1 . .
    H H13C -0.0165 0.8953 1.2361 0.073 Uiso calc R 1 . .
    C C14 0.9307(3) 0.7054(2) 0.7554(2) 0.0249(6) Uani d . 1 . .
    H H14 0.8736 0.7775 0.7797 0.030 Uiso calc R 1 . .
    C C15 1.0578(3) 0.6896(3) 0.7734(2) 0.0299(6) Uani d . 1 . .
    H H15 1.0872 0.7486 0.8106 0.036 Uiso calc R 1 . .
    C C16 1.1413(3) 0.5869(3) 0.7364(2) 0.0327(7) Uani d . 1 . .
    H H16 1.2303 0.5749 0.7459 0.039 Uiso calc R 1 . .
    C C17 1.0942(3) 0.5005(2) 0.6848(2) 0.0257(6) Uani d . 1 . .
    H H17 1.1504 0.4285 0.6590 0.031 Uiso calc R 1 . .
    C C18 0.9638(2) 0.5211(2) 0.67166(18) 0.0185(5) Uani d . 1 . .
    C C19 0.9038(2) 0.4298(2) 0.62209(19) 0.0190(5) Uani d . 1 . .
    C C20 0.9733(3) 0.3185(2) 0.5849(2) 0.0243(6) Uani d . 1 . .
    H H20 1.0649 0.2995 0.5867 0.029 Uiso calc R 1 . .
    C C21 0.9076(3) 0.2359(2) 0.5453(2) 0.0299(6) Uani d . 1 . .
    H H21 0.9535 0.1592 0.5200 0.036 Uiso calc R 1 . .
    C C22 0.7746(3) 0.2662(3) 0.5428(2) 0.0304(6) Uani d . 1 . .
    H H22 0.7265 0.2101 0.5177 0.037 Uiso calc R 1 . .
    C C23 0.7136(3) 0.3805(3) 0.5781(2) 0.0287(6) Uani d . 1 . .
    H H23 0.6231 0.4030 0.5744 0.034 Uiso calc R 1 . .
loop_
    _atom_site_aniso_label
    _atom_site_aniso_U_11
    _atom_site_aniso_U_22
    _atom_site_aniso_U_33
    _atom_site_aniso_U_12
    _atom_site_aniso_U_13
    _atom_site_aniso_U_23
    Cd 0.01478(10) 0.02502(11) 0.02106(10) 0.00349(7) -0.00428(8) -0.00391(7)
    S1 0.0271(4) 0.0231(3) 0.0261(3) -0.0007(3) -0.0104(3) -0.0012(3)
    S2 0.0229(3) 0.0269(4) 0.0250(3) 0.0008(3) -0.0077(3) -0.0042(3)
    S3 0.0179(3) 0.0379(4) 0.0285(4) -0.0019(3) -0.0040(3) -0.0068(3)
    S4 0.0222(3) 0.0264(4) 0.0254(3) 0.0025(3) 0.0001(3) -0.0016(3)
    N1 0.0219(12) 0.0217(11) 0.0210(11) 0.0041(9) -0.0064(9) -0.0031(9)
    N2 0.0221(12) 0.0335(13) 0.0215(11) -0.0001(10) -0.0003(10) 0.0018(9)
    N3 0.0158(11) 0.0228(11) 0.0161(10) -0.0001(9) -0.0010(9) -0.0037(8)
    N4 0.0172(11) 0.0250(12) 0.0240(11) -0.0005(9) -0.0045(9) -0.0050(9)
    C1 0.0137(12) 0.0230(13) 0.0221(13) 0.0065(10) 0.0000(10) -0.0050(10)
    C2 0.0314(15) 0.0216(14) 0.0284(14) 0.0027(11) -0.0085(12) -0.0022(11)
    C3 0.0248(14) 0.0284(15) 0.0270(14) 0.0011(12) -0.0123(12) -0.0009(11)
    C4 0.0344(16) 0.0305(15) 0.0232(13) -0.0031(12) -0.0128(13) 0.0002(11)
    C5 0.0317(16) 0.0310(15) 0.0271(14) -0.0011(12) -0.0055(13) -0.0069(12)
    C6 0.048(2) 0.054(2) 0.0311(16) 0.0015(16) -0.0035(15) -0.0122(14)
    C7 0.0152(13) 0.0302(14) 0.0215(13) 0.0075(11) -0.0060(11) 0.0014(11)
    C8 0.0290(16) 0.0405(17) 0.0288(15) -0.0032(13) -0.0003(13) 0.0053(12)
    C9 0.0273(15) 0.0460(18) 0.0215(13) 0.0018(13) -0.0010(12) -0.0041(12)
    C11 0.0304(16) 0.0350(16) 0.0338(16) 0.0017(13) -0.0018(13) -0.0003(13)
    C12 0.0358(18) 0.0343(17) 0.0392(17) -0.0016(14) 0.0066(15) -0.0009(13)
    C13 0.0395(19) 0.0323(18) 0.061(2) 0.0016(15) 0.0080(17) -0.0069(15)
    C14 0.0211(14) 0.0278(14) 0.0253(13) 0.0004(11) -0.0039(11) -0.0073(11)
    C15 0.0240(15) 0.0383(17) 0.0312(15) -0.0058(13) -0.0098(13) -0.0086(12)
    C16 0.0184(14) 0.0440(18) 0.0383(16) -0.0010(13) -0.0133(13) -0.0032(13)
    C17 0.0200(14) 0.0277(14) 0.0282(14) 0.0059(11) -0.0071(12) -0.0036(11)
    C18 0.0153(12) 0.0236(13) 0.0136(11) -0.0004(10) -0.0012(10) 0.0022(10)
    C19 0.0173(13) 0.0191(13) 0.0172(12) 0.0008(10) -0.0007(10) 0.0005(9)
    C20 0.0189(13) 0.0248(14) 0.0242(13) 0.0002(11) 0.0009(11) 0.0003(11)
    C21 0.0354(16) 0.0219(14) 0.0283(14) -0.0002(12) -0.0004(13) -0.0054(11)
    C22 0.0337(16) 0.0295(15) 0.0290(14) -0.0090(13) -0.0048(13) -0.0064(12)
    C23 0.0217(14) 0.0325(16) 0.0325(15) -0.0020(12) -0.0057(12) -0.0075(12)
_geom_special_details
;
All s.u.'s (except the s.u. in the dihedral angle between two l.s. planes) are
estimated using the full covariance matrix. The cell s.u.'s are taken into
account individually in the estimation of s.u.'s in distances, angles and
torsion angles; correlations between s.u.'s in cell parameters are only used
when they are defined by crystal symmetry. An approximate (isotropic)
treatment of cell s.u.'s is used for estimating s.u.'s involving l.s. planes.
;
loop_
    _geom_bond_atom_site_label_1
    _geom_bond_atom_site_label_2
    _geom_bond_site_symmetry_2
    _geom_bond_distance
    _geom_bond_publ_flag
    Cd S1 . 2.6104(7) y
    Cd S2 . 2.7685(7) y
    Cd S3 . 2.6468(7) y
    Cd S4 . 2.6783(7) y
    Cd N3 . 2.379(2) y
    Cd N4 . 2.441(2) y
    S1 C1 . 1.733(3) ?
    S2 C1 . 1.721(2) ?
    S3 C7 . 1.727(3) ?
    S4 C7 . 1.725(3) ?
    N1 C1 . 1.332(3) ?
    N1 C2 . 1.469(3) ?
    N1 C3 . 1.471(3) ?
    N2 C7 . 1.327(3) ?
    N2 C9 . 1.469(3) ?
    N2 C8 . 1.472(3) ?
    N3 C14 . 1.338(3) ?
    N3 C18 . 1.344(3) ?
    N4 C23 . 1.337(3) ?
    N4 C19 . 1.344(3) ?
    C2 H2A . 0.9800 ?
    C2 H2B . 0.9800 ?
    C2 H2C . 0.9800 ?
    C3 C4 . 1.526(3) ?
    C3 H3A . 0.9900 ?
    C3 H3B . 0.9900 ?
    C4 C5 . 1.516(4) ?
    C4 H4A . 0.9900 ?
    C4 H4B . 0.9900 ?
    C5 C6 . 1.522(4) ?
    C5 H5A . 0.9900 ?
    C5 H5B . 0.9900 ?
    C6 H6A . 0.9800 ?
    C6 H6B . 0.9800 ?
    C6 H6C . 0.9800 ?
    C8 H8A . 0.9800 ?
    C8 H8B . 0.9800 ?
    C8 H8C . 0.9800 ?
    C9 C11 . 1.514(4) ?
    C9 H9A . 0.9900 ?
    C9 H9B . 0.9900 ?
    C11 C12 . 1.522(4) ?
    C11 H11A . 0.9900 ?
    C11 H11B . 0.9900 ?
    C12 C13 . 1.518(4) ?
    C12 H12A . 0.9900 ?
    C12 H12B . 0.9900 ?
    C13 H13A . 0.9800 ?
    C13 H13B . 0.9800 ?
    C13 H13C . 0.9800 ?
    C14 C15 . 1.377(4) ?
    C14 H14 . 0.9500 ?
    C15 C16 . 1.372(4) ?
    C15 H15 . 0.9500 ?
    C16 C17 . 1.389(4) ?
    C16 H16 . 0.9500 ?
    C17 C18 . 1.388(3) ?
    C17 H17 . 0.9500 ?
    C18 C19 . 1.489(3) ?
    C19 C20 . 1.390(3) ?
    C20 C21 . 1.382(4) ?
    C20 H20 . 0.9500 ?
    C21 C22 . 1.383(4) ?
    C21 H21 . 0.9500 ?
    C22 C23 . 1.383(4) ?
    C22 H22 . 0.9500 ?
    C23 H23 . 0.9500 ?
loop_
    _geom_angle_atom_site_label_1
    _geom_angle_atom_site_label_2
    _geom_angle_atom_site_label_3
    _geom_angle_site_symmetry_1
    _geom_angle_site_symmetry_3
    _geom_angle
    _geom_angle_publ_flag
    N3 Cd N4 . . 67.00(7) ?
    N3 Cd S1 . . 130.89(5) ?
    N4 Cd S1 . . 87.19(5) ?
    N3 Cd S3 . . 115.46(5) ?
    N4 Cd S3 . . 86.24(5) ?
    S1 Cd S3 . . 102.91(2) ?
    N3 Cd S4 . . 93.32(5) ?
    N4 Cd S4 . . 137.16(5) ?
    S1 Cd S4 . . 130.38(2) ?
    S3 Cd S4 . . 67.82(2) ?
    N3 Cd S2 . . 94.02(5) ?
    N4 Cd S2 . . 125.32(5) ?
    S1 Cd S2 . . 67.03(2) ?
    S3 Cd S2 . . 144.43(2) ?
    S4 Cd S2 . . 92.26(2) ?
    C1 S1 Cd . . 89.21(8) ?
    C1 S2 Cd . . 84.39(8) ?
    C7 S3 Cd . . 87.18(9) ?
    C7 S4 Cd . . 86.21(9) ?
    C1 N1 C2 . . 120.7(2) ?
    C1 N1 C3 . . 124.2(2) ?
    C2 N1 C3 . . 114.95(19) ?
    C7 N2 C9 . . 123.5(2) ?
    C7 N2 C8 . . 121.3(2) ?
    C9 N2 C8 . . 115.2(2) ?
    C14 N3 C18 . . 118.6(2) ?
    C14 N3 Cd . . 120.22(16) ?
    C18 N3 Cd . . 121.00(15) ?
    C23 N4 C19 . . 118.4(2) ?
    C23 N4 Cd . . 122.04(16) ?
    C19 N4 Cd . . 119.35(15) ?
    N1 C1 S2 . . 120.62(19) ?
    N1 C1 S1 . . 120.58(19) ?
    S2 C1 S1 . . 118.80(14) ?
    N1 C2 H2A . . 109.5 ?
    N1 C2 H2B . . 109.5 ?
    H2A C2 H2B . . 109.5 ?
    N1 C2 H2C . . 109.5 ?
    H2A C2 H2C . . 109.5 ?
    H2B C2 H2C . . 109.5 ?
    N1 C3 C4 . . 112.5(2) ?
    N1 C3 H3A . . 109.1 ?
    C4 C3 H3A . . 109.1 ?
    N1 C3 H3B . . 109.1 ?
    C4 C3 H3B . . 109.1 ?
    H3A C3 H3B . . 107.8 ?
    C5 C4 C3 . . 113.9(2) ?
    C5 C4 H4A . . 108.8 ?
    C3 C4 H4A . . 108.8 ?
    C5 C4 H4B . . 108.8 ?
    C3 C4 H4B . . 108.8 ?
    H4A C4 H4B . . 107.7 ?
    C4 C5 C6 . . 112.7(2) ?
    C4 C5 H5A . . 109.1 ?
    C6 C5 H5A . . 109.1 ?
    C4 C5 H5B . . 109.1 ?
    C6 C5 H5B . . 109.1 ?
    H5A C5 H5B . . 107.8 ?
    C5 C6 H6A . . 109.5 ?
    C5 C6 H6B . . 109.5 ?
    H6A C6 H6B . . 109.5 ?
    C5 C6 H6C . . 109.5 ?
    H6A C6 H6C . . 109.5 ?
    H6B C6 H6C . . 109.5 ?
    N2 C7 S4 . . 121.3(2) ?
    N2 C7 S3 . . 119.9(2) ?
    S4 C7 S3 . . 118.79(14) ?
    N2 C8 H8A . . 109.5 ?
    N2 C8 H8B . . 109.5 ?
    H8A C8 H8B . . 109.5 ?
    N2 C8 H8C . . 109.5 ?
    H8A C8 H8C . . 109.5 ?
    H8B C8 H8C . . 109.5 ?
    N2 C9 C11 . . 112.8(2) ?
    N2 C9 H9A . . 109.0 ?
    C11 C9 H9A . . 109.0 ?
    N2 C9 H9B . . 109.0 ?
    C11 C9 H9B . . 109.0 ?
    H9A C9 H9B . . 107.8 ?
    C9 C11 C12 . . 111.9(3) ?
    C9 C11 H11A . . 109.2 ?
    C12 C11 H11A . . 109.2 ?
    C9 C11 H11B . . 109.2 ?
    C12 C11 H11B . . 109.2 ?
    H11A C11 H11B . . 107.9 ?
    C13 C12 C11 . . 112.5(3) ?
    C13 C12 H12A . . 109.1 ?
    C11 C12 H12A . . 109.1 ?
    C13 C12 H12B . . 109.1 ?
    C11 C12 H12B . . 109.1 ?
    H12A C12 H12B . . 107.8 ?
    C12 C13 H13A . . 109.5 ?
    C12 C13 H13B . . 109.5 ?
    H13A C13 H13B . . 109.5 ?
    C12 C13 H13C . . 109.5 ?
    H13A C13 H13C . . 109.5 ?
    H13B C13 H13C . . 109.5 ?
    N3 C14 C15 . . 123.0(2) ?
    N3 C14 H14 . . 118.5 ?
    C15 C14 H14 . . 118.5 ?
    C16 C15 C14 . . 118.6(2) ?
    C16 C15 H15 . . 120.7 ?
    C14 C15 H15 . . 120.7 ?
    C15 C16 C17 . . 119.3(2) ?
    C15 C16 H16 . . 120.3 ?
    C17 C16 H16 . . 120.3 ?
    C18 C17 C16 . . 118.9(2) ?
    C18 C17 H17 . . 120.6 ?
    C16 C17 H17 . . 120.6 ?
    N3 C18 C17 . . 121.5(2) ?
    N3 C18 C19 . . 116.3(2) ?
    C17 C18 C19 . . 122.1(2) ?
    N4 C19 C20 . . 121.6(2) ?
    N4 C19 C18 . . 115.3(2) ?
    C20 C19 C18 . . 123.1(2) ?
    C21 C20 C19 . . 119.2(2) ?
    C21 C20 H20 . . 120.4 ?
    C19 C20 H20 . . 120.4 ?
    C20 C21 C22 . . 119.3(2) ?
    C20 C21 H21 . . 120.3 ?
    C22 C21 H21 . . 120.3 ?
    C21 C22 C23 . . 118.0(2) ?
    C21 C22 H22 . . 121.0 ?
    C23 C22 H22 . . 121.0 ?
    N4 C23 C22 . . 123.4(2) ?
    N4 C23 H23 . . 118.3 ?
    C22 C23 H23 . . 118.3 ?
loop_
    _geom_torsion_atom_site_label_1
    _geom_torsion_atom_site_label_2
    _geom_torsion_atom_site_label_3
    _geom_torsion_atom_site_label_4
    _geom_torsion_site_symmetry_1
    _geom_torsion_site_symmetry_2
    _geom_torsion_site_symmetry_3
    _geom_torsion_site_symmetry_4
    _geom_torsion
    _geom_torsion_publ_flag
    N3 Cd S1 C1 . . . . -78.98(10) ?
    N4 Cd S1 C1 . . . . -134.92(9) ?
    S3 Cd S1 C1 . . . . 139.60(8) ?
    S4 Cd S1 C1 . . . . 67.87(8) ?
    S2 Cd S1 C1 . . . . -4.42(8) ?
    N3 Cd S2 C1 . . . . 137.55(9) ?
    N4 Cd S2 C1 . . . . 73.04(10) ?
    S1 Cd S2 C1 . . . . 4.47(8) ?
    S3 Cd S2 C1 . . . . -75.42(9) ?
    S4 Cd S2 C1 . . . . -128.96(8) ?
    N3 Cd S3 C7 . . . . 82.82(10) ?
    N4 Cd S3 C7 . . . . 145.11(9) ?
    S1 Cd S3 C7 . . . . -128.65(8) ?
    S4 Cd S3 C7 . . . . -0.01(8) ?
    S2 Cd S3 C7 . . . . -60.22(9) ?
    N3 Cd S4 C7 . . . . -116.17(9) ?
    N4 Cd S4 C7 . . . . -57.04(11) ?
    S1 Cd S4 C7 . . . . 88.29(8) ?
    S3 Cd S4 C7 . . . . 0.01(8) ?
    S2 Cd S4 C7 . . . . 149.67(8) ?
    N4 Cd N3 C14 . . . . -176.21(19) ?
    S1 Cd N3 C14 . . . . 119.77(16) ?
    S3 Cd N3 C14 . . . . -102.54(17) ?
    S4 Cd N3 C14 . . . . -35.56(17) ?
    S2 Cd N3 C14 . . . . 56.94(17) ?
    N4 Cd N3 C18 . . . . 8.28(16) ?
    S1 Cd N3 C18 . . . . -55.74(19) ?
    S3 Cd N3 C18 . . . . 81.95(17) ?
    S4 Cd N3 C18 . . . . 148.92(16) ?
    S2 Cd N3 C18 . . . . -118.57(16) ?
    N3 Cd N4 C23 . . . . 176.6(2) ?
    S1 Cd N4 C23 . . . . -46.31(18) ?
    S3 Cd N4 C23 . . . . 56.83(18) ?
    S4 Cd N4 C23 . . . . 107.98(18) ?
    S2 Cd N4 C23 . . . . -105.41(18) ?
    N3 Cd N4 C19 . . . . -8.27(16) ?
    S1 Cd N4 C19 . . . . 128.86(17) ?
    S3 Cd N4 C19 . . . . -128.00(17) ?
    S4 Cd N4 C19 . . . . -76.85(19) ?
    S2 Cd N4 C19 . . . . 69.76(18) ?
    C2 N1 C1 S2 . . . . -2.0(3) ?
    C3 N1 C1 S2 . . . . -177.74(18) ?
    C2 N1 C1 S1 . . . . 177.93(18) ?
    C3 N1 C1 S1 . . . . 2.2(3) ?
    Cd S2 C1 N1 . . . . 172.83(19) ?
    Cd S2 C1 S1 . . . . -7.09(13) ?
    Cd S1 C1 N1 . . . . -172.43(19) ?
    Cd S1 C1 S2 . . . . 7.49(13) ?
    C1 N1 C3 C4 . . . . -108.9(3) ?
    C2 N1 C3 C4 . . . . 75.2(3) ?
    N1 C3 C4 C5 . . . . 68.0(3) ?
    C3 C4 C5 C6 . . . . -178.6(2) ?
    C9 N2 C7 S4 . . . . 0.6(3) ?
    C8 N2 C7 S4 . . . . -178.37(19) ?
    C9 N2 C7 S3 . . . . -179.28(19) ?
    C8 N2 C7 S3 . . . . 1.8(3) ?
    Cd S4 C7 N2 . . . . -179.9(2) ?
    Cd S4 C7 S3 . . . . -0.02(13) ?
    Cd S3 C7 N2 . . . . 179.86(19) ?
    Cd S3 C7 S4 . . . . 0.02(13) ?
    C7 N2 C9 C11 . . . . 116.6(3) ?
    C8 N2 C9 C11 . . . . -64.4(3) ?
    N2 C9 C11 C12 . . . . -178.0(2) ?
    C9 C11 C12 C13 . . . . -168.1(3) ?
    C18 N3 C14 C15 . . . . 0.6(4) ?
    Cd N3 C14 C15 . . . . -174.99(19) ?
    N3 C14 C15 C16 . . . . 1.2(4) ?
    C14 C15 C16 C17 . . . . -1.7(4) ?
    C15 C16 C17 C18 . . . . 0.3(4) ?
    C14 N3 C18 C17 . . . . -2.1(3) ?
    Cd N3 C18 C17 . . . . 173.52(17) ?
    C14 N3 C18 C19 . . . . 176.7(2) ?
    Cd N3 C18 C19 . . . . -7.7(3) ?
    C16 C17 C18 N3 . . . . 1.6(4) ?
    C16 C17 C18 C19 . . . . -177.1(2) ?
    C23 N4 C19 C20 . . . . 2.0(3) ?
    Cd N4 C19 C20 . . . . -173.34(17) ?
    C23 N4 C19 C18 . . . . -177.0(2) ?
    Cd N4 C19 C18 . . . . 7.6(3) ?
    N3 C18 C19 N4 . . . . -0.2(3) ?
    C17 C18 C19 N4 . . . . 178.6(2) ?
    N3 C18 C19 C20 . . . . -179.2(2) ?
    C17 C18 C19 C20 . . . . -0.4(4) ?
    N4 C19 C20 C21 . . . . -2.3(4) ?
    C18 C19 C20 C21 . . . . 176.7(2) ?
    C19 C20 C21 C22 . . . . 0.4(4) ?
    C20 C21 C22 C23 . . . . 1.5(4) ?
    C19 N4 C23 C22 . . . . 0.1(4) ?
    Cd N4 C23 C22 . . . . 175.32(19) ?
    C21 C22 C23 N4 . . . . -1.9(4) ?
loop_
    _geom_hbond_atom_site_label_D
    _geom_hbond_atom_site_label_H
    _geom_hbond_atom_site_label_A
    _geom_hbond_site_symmetry_A
    _geom_hbond_distance_DH
    _geom_hbond_distance_HA
    _geom_hbond_distance_DA
    _geom_hbond_angle_DHA
    C16 H16 S3 1_655 0.95 2.74 3.685(3) 172
