# Supplementary material for: (2,2′-Bipyridyl-κ2 N,N′)bis­(N-butyl-N-methyl­dithio­carbamato-κ2 S,S′)cadmium(II)
Source: Acta Crystallogr Sect E Struct Rep Online. 2011 Feb 26;67(Pt 3):m384–5. doi: 10.1107/S1600536811006878 (PMC3052129; doi:10.1107/S1600536811006878)
Supplement: Supplementary file 2 [file e-67-0m384-Isup2.hkl]

#
# h,k,l, Fc-squared, Fo-squared, sigma(Fo-squared) and status flag
#
data_I
_shelx_title ' 1 in space group P -1'
_shelx_refln_list_code          4
_shelx_F_calc_maximum      175.72
_exptl_crystal_F_000       608.00
_reflns_d_resolution_high  0.7964
 
loop_
 _symmetry_equiv_pos_as_xyz
 'x, y, z'
 '-x, -y, -z'
 
_cell_length_a    10.3215
_cell_length_b    10.6465
_cell_length_c    12.4546
_cell_angle_alpha  81.566
_cell_angle_beta   74.790
_cell_angle_gamma  83.641
 
_shelx_F_squared_multiplier     1.000
 
loop_
 _refln_index_h
 _refln_index_k
 _refln_index_l
 _refln_F_squared_calc
 _refln_F_squared_meas
 _refln_F_squared_sigma
 _refln_observed_status
   2   0   0     1930.75     1984.17     44.97 o
   3   0   0     8065.51     8377.74    375.01 o
   4   0   0     1075.02     1090.57     33.08 o
   5   0   0     1496.73     1552.41     44.50 o
   6   0   0      678.45      633.11     30.10 o
   7   0   0      592.22      586.50     31.35 o
   8   0   0      567.15      576.87     24.99 o
   9   0   0     1859.78     1875.49     66.85 o
  10   0   0      843.97      858.40     54.80 o
  11   0   0       29.19       31.79     19.48 o
  12   0   0      398.85      447.89     39.73 o
 -12   1   0        6.48        9.21     19.92 o
 -11   1   0      344.83      295.25     24.93 o
 -10   1   0      697.50      700.12     43.22 o
  -9   1   0     1076.38     1016.03     49.29 o
  -8   1   0        2.83       -7.76      8.93 o
  -7   1   0     1072.85     1076.11     44.02 o
  -6   1   0     1816.44     1692.47     52.07 o
  -5   1   0       16.32       17.68      6.44 o
  -4   1   0     2075.25     2031.31     48.53 o
  -3   1   0      851.14      884.32     26.97 o
  -2   1   0    16971.98    17840.55    175.69 o
  -1   1   0     5867.74     6232.86     66.17 o
   1   1   0     6717.39     6946.00    103.48 o
   2   1   0     7909.52     8254.93    184.26 o
   3   1   0      715.29      751.44     48.77 o
   4   1   0      211.73      188.59     13.19 o
   5   1   0     6069.62     6471.63     82.39 o
   6   1   0       11.48        3.34      2.78 o
   7   1   0        4.54        5.88      3.50 o
   8   1   0      275.02      309.99     25.27 o
   9   1   0      121.66      108.61     18.22 o
  10   1   0     1224.96     1224.78     52.11 o
  11   1   0     2518.54     2574.03     91.03 o
  12   1   0       24.59       27.12     18.05 o
 -12   2   0       18.74       12.53     17.06 o
 -11   2   0      790.60      784.69     64.27 o
 -10   2   0     1159.61     1184.04     59.24 o
  -9   2   0       39.89       30.13     21.36 o
  -8   2   0     2681.33     2644.20     78.06 o
  -7   2   0     1040.52     1026.10     43.93 o
  -6   2   0      739.06      738.57     34.32 o
  -5   2   0     3459.86     3422.65     74.12 o
  -4   2   0       13.96       29.78      7.09 o
  -3   2   0     1799.30     1670.66     35.44 o
  -2   2   0      583.62      560.99     14.69 o
  -1   2   0     1062.19     1089.32     21.09 o
   0   2   0     4748.50     4840.66     85.56 o
   1   2   0     1481.73     1451.69     30.34 o
   2   2   0      109.55      109.00     15.73 o
   3   2   0     1601.55     1586.97     45.97 o
   4   2   0     9454.17     9348.84    224.02 o
   5   2   0     7251.55     7374.99    212.37 o
   6   2   0      164.06      151.39     14.72 o
   7   2   0     1173.61     1157.49     56.07 o
   8   2   0       47.68       39.06     12.72 o
   9   2   0     3244.74     3200.72     76.29 o
  10   2   0     2380.76     2307.68     80.61 o
  11   2   0       15.06        0.85     14.85 o
  12   2   0     1415.41     1518.11    125.66 o
 -11   3   0     1007.45     1054.20     49.65 o
 -10   3   0       46.53       46.57     18.03 o
  -9   3   0      983.72     1024.40     51.27 o
  -8   3   0      380.04      351.69     27.43 o
  -7   3   0     1254.02     1220.74     49.04 o
  -6   3   0     4140.06     4194.38     91.42 o
  -5   3   0     1022.51     1048.39     39.00 o
  -4   3   0      362.42      339.37     17.70 o
  -3   3   0     6711.26     6865.59     91.61 o
  -2   3   0      314.38      292.11     11.29 o
  -1   3   0     2022.23     2069.97     31.39 o
   0   3   0     4601.97     4689.50     74.60 o
   1   3   0        6.64       10.77      2.98 o
   2   3   0      454.40      366.98     29.37 o
   3   3   0    17139.06    15635.63    838.68 o
   4   3   0     9841.15     9787.52    140.91 o
   5   3   0       49.75       46.64      7.70 o
   6   3   0     1379.97     1400.98     50.55 o
   7   3   0        0.98        5.66      7.10 o
   8   3   0      529.50      538.79     27.72 o
   9   3   0      184.21      220.92     19.41 o
  10   3   0       10.61       15.43     10.08 o
  11   3   0      673.03      582.64     55.31 o
  12   3   0      101.73      151.80     43.43 o
 -11   4   0       45.02       14.09     25.81 o
 -10   4   0      218.98      182.37     23.46 o
  -9   4   0      180.30      132.10     19.41 o
  -8   4   0     1024.81      973.03     48.25 o
  -7   4   0      139.84      145.21     18.11 o
  -6   4   0     2024.83     1878.03     83.76 o
  -5   4   0       85.91       77.37     10.00 o
  -4   4   0     3508.06     3474.16     73.71 o
  -3   4   0     2695.24     2502.57     49.03 o
  -2   4   0      126.85      103.28      9.88 o
  -1   4   0    13391.91    13744.62    258.85 o
   0   4   0      125.87      112.24      6.29 o
   1   4   0     3852.06     3661.63     46.42 o
   2   4   0    11323.36    11071.70    123.41 o
   3   4   0     1912.15     1791.91     48.50 o
   4   4   0      103.13       75.85      7.26 o
   5   4   0     2940.81     2945.35     56.23 o
   6   4   0      370.52      364.18     20.60 o
   7   4   0       56.13       59.23      9.31 o
   8   4   0      616.10      630.51     30.19 o
   9   4   0       22.41       -2.89      9.60 o
  10   4   0        5.20       -4.73     18.03 o
  11   4   0        4.18      -55.25     36.84 o
  12   4   0       94.81       39.54     27.22 o
 -11   5   0      371.68      397.44     50.88 o
 -10   5   0      276.60      213.16     33.08 o
  -9   5   0        0.37       15.97     13.95 o
  -8   5   0     2584.32     2576.73     95.22 o
  -7   5   0      160.81      172.05     19.32 o
  -6   5   0       18.72       22.28      7.38 o
  -5   5   0     2033.64     2037.00     52.47 o
  -4   5   0     1917.54     1962.66     64.47 o
  -3   5   0     3126.66     3364.92     56.06 o
  -2   5   0     2680.03     2493.15     42.55 o
  -1   5   0     1173.43     1230.94     31.31 o
   0   5   0     7272.11     7182.66    100.29 o
   1   5   0     8191.61     8255.04    101.88 o
   2   5   0       73.84       71.06     12.23 o
   3   5   0     5029.94     5151.85     94.18 o
   4   5   0     3364.38     3309.64     76.13 o
   5   5   0      964.37      994.25     23.17 o
   6   5   0      727.28      744.79     30.50 o
   7   5   0     2711.01     2905.43     69.92 o
   8   5   0     1946.87     2032.98     81.82 o
   9   5   0       16.08        7.99     22.75 o
  10   5   0      659.29      624.51     76.48 o
  11   5   0        0.22       19.27     29.85 o
 -10   6   0        1.51       10.03     19.73 o
  -9   6   0     1383.84     1369.69     84.84 o
  -8   6   0     1731.86     1714.54     89.97 o
  -7   6   0      339.00      354.37     39.34 o
  -6   6   0      832.70      882.68     36.95 o
  -5   6   0        6.02      -13.31      8.87 o
  -4   6   0     2737.63     2673.30     65.35 o
  -3   6   0     4210.83     4540.45    126.83 o
  -2   6   0      416.23      481.60     17.28 o
  -1   6   0      973.60      947.36     54.39 o
   0   6   0      710.62      634.53     25.56 o
   1   6   0       40.35       41.76      6.08 o
   2   6   0      333.87      348.97     16.35 o
   3   6   0     4083.59     3821.47    121.65 o
   4   6   0       32.60       51.81      8.64 o
   5   6   0     1213.54     1178.51     51.29 o
   6   6   0     4827.43     4738.21    104.84 o
   7   6   0     1353.33     1352.15     64.78 o
   8   6   0       15.03      -20.22     26.08 o
   9   6   0      284.26      279.81     52.30 o
  10   6   0       16.15       19.51     21.22 o
  11   6   0      792.26      956.53    102.97 o
 -10   7   0     1633.13     1766.16    149.03 o
  -9   7   0     1897.60     2118.86    155.67 o
  -8   7   0        2.05       -4.15     18.10 o
  -7   7   0      212.42      219.99     32.56 o
  -6   7   0        6.38       -4.41     13.19 o
  -5   7   0     2218.99     2264.40     92.21 o
  -4   7   0     2110.37     2137.15    141.20 o
  -3   7   0       57.07       71.03     10.32 o
  -2   7   0      593.73      568.39     19.50 o
  -1   7   0     1280.73     1263.58     66.28 o
   0   7   0     1205.72     1149.46     34.29 o
   1   7   0        1.65        2.20      6.06 o
   2   7   0     2417.93     2602.46    100.59 o
   3   7   0      507.70      523.68     20.12 o
   4   7   0     1579.03     1520.47     47.22 o
   5   7   0     5265.80     5238.56    122.65 o
   6   7   0      648.84      584.08     31.27 o
   7   7   0      519.78      514.20     35.48 o
   8   7   0      741.69      736.41     78.67 o
   9   7   0        1.72       20.78     25.10 o
  10   7   0      249.26      311.12     61.66 o
  11   7   0       73.77      176.46     51.94 o
  -9   8   0       36.33       27.13     23.42 o
  -8   8   0      303.71      417.45     70.11 o
  -7   8   0       42.98       71.12     20.78 o
  -6   8   0       69.04       52.75     19.22 o
  -5   8   0       74.97       60.50     14.39 o
  -4   8   0      352.62      305.48     38.15 o
  -3   8   0      227.68      210.04     26.33 o
  -2   8   0      649.50      648.85     66.93 o
  -1   8   0      213.11      211.54     16.62 o
   0   8   0     1207.75     1169.93     37.36 o
   1   8   0     3489.18     3700.78     72.17 o
   2   8   0      774.13      778.35     27.09 o
   3   8   0     1176.44     1208.34     36.33 o
   4   8   0     1611.78     1603.36     50.80 o
   5   8   0       89.73       89.06     14.51 o
   6   8   0      933.48      877.65     40.52 o
   7   8   0      896.48      838.75     49.30 o
   8   8   0       94.00      109.77     25.08 o
   9   8   0       48.37       23.83     52.91 o
  10   8   0      549.64      591.84     60.65 o
  -8   9   0      326.37      355.58     65.54 o
  -7   9   0       49.73       57.62     23.28 o
  -6   9   0      537.51      491.09     48.61 o
  -5   9   0     1032.69     1092.61     99.43 o
  -4   9   0       56.99       52.35     16.21 o
  -3   9   0      301.95      333.84     60.34 o
  -2   9   0      252.10      219.14     27.56 o
  -1   9   0     2712.12     2775.67    125.54 o
   0   9   0     3565.07     3698.85    174.42 o
   1   9   0      369.63      397.66     28.68 o
   2   9   0     1555.10     1665.31    144.12 o
   3   9   0      767.83      818.22     36.23 o
   4   9   0        0.61       -2.90      8.18 o
   5   9   0       76.88       87.95     16.34 o
   6   9   0      224.76      202.64     25.93 o
   7   9   0       49.55       35.59     22.38 o
   8   9   0      345.27      335.87     42.58 o
   9   9   0      632.88      688.10     62.04 o
  -7  10   0     1913.86     2076.70    109.24 o
  -6  10   0     1432.65     1386.22    102.84 o
  -5  10   0        4.34       -5.67     15.75 o
  -4  10   0      100.73       49.97     35.76 o
  -3  10   0      301.76      301.24     35.91 o
  -2  10   0     1473.46     1459.89     75.55 o
  -1  10   0     1960.92     2041.25    120.07 o
   0  10   0       12.66       -1.28     10.86 o
   1  10   0      662.78      659.34     56.19 o
   2  10   0     2082.62     2060.85    100.04 o
   3  10   0       42.21       52.27     18.52 o
   4  10   0       22.09       27.32     12.63 o
   5  10   0      774.67      722.46     61.00 o
   6  10   0      347.56      363.54     34.63 o
   7  10   0       63.57       42.47     28.56 o
   8  10   0      536.89      512.38     52.26 o
  -6  11   0      164.19      201.36     26.94 o
  -5  11   0      644.43      666.26     59.85 o
  -4  11   0       10.18       -8.77     18.08 o
  -3  11   0       73.00       71.10     26.84 o
  -2  11   0       27.42       33.56     14.16 o
  -1  11   0        2.44      -17.18     13.44 o
   0  11   0      246.45      238.56     35.67 o
   1  11   0       63.71       84.48     28.72 o
   2  11   0      264.91      239.77     39.18 o
   3  11   0     1602.85     1535.47     91.71 o
   4  11   0     1577.02     1551.40     92.65 o
   5  11   0      284.99      302.57     44.64 o
   6  11   0      100.30      106.29     31.28 o
   7  11   0      439.39      484.20     56.21 o
  -4  12   0       16.50       12.95     25.34 o
  -3  12   0       82.83       97.67     20.50 o
  -2  12   0       81.21       72.65     21.91 o
  -1  12   0       49.96       24.93     20.69 o
   0  12   0      157.74      138.45     30.43 o
   1  12   0       76.68       33.93     26.41 o
   2  12   0      989.44     1027.83     77.37 o
   3  12   0     1212.04     1150.67    101.95 o
   4  12   0      337.60      328.67     46.44 o
   5  12   0      275.40      248.55     55.49 o
   6  12   0      797.16      824.03    149.76 o
  -1  13   0      111.29      136.51     48.59 o
   0  13   0       70.88       42.77     51.08 o
   1  13   0      497.47      539.57     61.90 o
   2  13   0      513.16      372.91    100.70 o
   3  13   0       49.48       28.31     60.38 o
  -2 -13   1      223.25      205.11     40.33 o
  -1 -13   1       32.69       61.43     60.26 o
   0 -13   1       46.27       52.48     26.07 o
  -5 -12   1       71.77       45.75     54.32 o
  -4 -12   1      203.23      155.23     31.44 o
  -3 -12   1      477.41      485.79     71.26 o
  -2 -12   1      332.95      289.78     43.82 o
  -1 -12   1      460.02      447.36     52.03 o
   0 -12   1      466.98      458.90     51.64 o
   1 -12   1      183.11      107.47     54.79 o
   2 -12   1      270.79      285.17     42.10 o
   3 -12   1        1.04      -33.64     22.43 o
   4 -12   1      136.61      105.01     41.52 o
  -7 -11   1     1507.84     1568.05     99.08 o
  -6 -11   1       41.62       40.56     22.11 o
  -5 -11   1      239.71      224.22     61.38 o
  -4 -11   1      327.51      275.44     63.86 o
  -3 -11   1      225.20      231.47     37.65 o
  -2 -11   1     2452.05     2285.85    177.63 o
  -1 -11   1       11.29        8.30     30.52 o
   0 -11   1        4.19        3.90     19.75 o
   1 -11   1      386.91      408.69     35.17 o
   2 -11   1      307.89      281.33     31.55 o
   3 -11   1        0.24        6.89     21.11 o
   4 -11   1       24.64       37.44     17.67 o
   5 -11   1      114.17      146.35     31.72 o
   6 -11   1      193.01      161.89     34.62 o
  -8 -10   1      909.79      979.28     75.94 o
  -7 -10   1       23.00       -5.45     14.58 o
  -6 -10   1      585.74      556.12     87.05 o
  -5 -10   1       53.79       58.85     17.19 o
  -4 -10   1      180.81      154.18     23.52 o
  -3 -10   1       15.75       45.45     15.87 o
  -2 -10   1      684.66      662.13     55.11 o
  -1 -10   1      116.03       78.81     19.54 o
   0 -10   1       76.31       64.11     15.43 o
   1 -10   1      262.42      276.50     27.78 o
   2 -10   1       69.23       81.84     24.47 o
   3 -10   1     1066.80     1150.98     70.42 o
   4 -10   1      374.79      381.31     41.72 o
   5 -10   1       32.90       47.05     20.20 o
   6 -10   1     1261.95     1320.87     84.36 o
   7 -10   1      606.91      561.87     57.96 o
  -9  -9   1       82.64       83.30     45.71 o
  -8  -9   1      184.41      218.41     35.14 o
  -7  -9   1     1115.22     1110.06     63.35 o
  -6  -9   1      260.47      276.89     24.61 o
  -5  -9   1       72.81       47.22     11.08 o
  -4  -9   1     1020.60     1056.94     37.46 o
  -3  -9   1      567.34      596.03     31.39 o
  -2  -9   1       58.89       77.51     11.78 o
  -1  -9   1        2.01        1.81     12.18 o
   0  -9   1       50.65       57.24     13.10 o
   1  -9   1      808.89      810.70     43.75 o
   2  -9   1     3080.82     3250.31    101.77 o
   3  -9   1     1237.87     1196.61     66.38 o
   4  -9   1     1051.88     1021.07     64.70 o
   5  -9   1     2037.20     2140.78     79.70 o
   6  -9   1       47.58       28.06     14.57 o
   7  -9   1      448.45      447.81     41.37 o
   8  -9   1      926.11     1041.43     78.91 o
 -10  -8   1        0.39       19.78     20.78 o
  -9  -8   1      172.63      144.63     55.87 o
  -8  -8   1      907.24      880.40     65.45 o
  -7  -8   1      427.75      348.93     31.54 o
  -6  -8   1       22.98       18.20      7.38 o
  -5  -8   1     1932.20     1963.85     60.37 o
  -4  -8   1     3395.25     3404.30    113.05 o
  -3  -8   1      541.06      535.08     30.32 o
  -2  -8   1      282.44      331.39     17.82 o
  -1  -8   1      398.62      426.61     24.97 o
   0  -8   1      547.51      545.39     32.49 o
   1  -8   1     2709.99     2728.70     78.14 o
   2  -8   1      464.39      436.37     36.50 o
   3  -8   1      890.54      872.38     54.31 o
   4  -8   1      519.62      505.31     34.43 o
   5  -8   1       30.05       47.89     15.32 o
   6  -8   1      275.79      315.77     54.53 o
   7  -8   1      460.92      427.52     46.75 o
   8  -8   1       36.36       56.92     28.94 o
   9  -8   1      254.68      333.51     65.65 o
 -10  -7   1      317.61      307.62     55.71 o
  -9  -7   1      133.95      149.15     40.69 o
  -8  -7   1      859.85      884.13     89.37 o
  -7  -7   1      535.35      566.05     38.84 o
  -6  -7   1     3583.23     3685.89     87.85 o
  -5  -7   1     3272.50     3247.68     76.22 o
  -4  -7   1       55.18       50.30      7.47 o
  -3  -7   1     3127.83     3336.17     85.03 o
  -2  -7   1      990.71      983.97     29.40 o
  -1  -7   1      132.71      123.90     10.68 o
   0  -7   1     1648.05     1593.56     39.49 o
   1  -7   1      726.67      633.02     34.40 o
   2  -7   1      189.16      112.50     31.88 o
   3  -7   1     1041.88     1086.20     45.73 o
   4  -7   1       81.22       75.03     25.38 o
   5  -7   1     1391.14     1412.61    135.81 o
   6  -7   1     1683.18     1731.14     83.21 o
   7  -7   1      491.06      542.35     69.44 o
   8  -7   1       80.75       35.19     23.36 o
   9  -7   1      971.73      947.71    102.14 o
  10  -7   1       90.78       86.31     37.23 o
 -11  -6   1       24.65      -28.44     27.29 o
 -10  -6   1     1318.00     1355.01    119.33 o
  -9  -6   1       65.97       38.94     30.03 o
  -8  -6   1      198.57      210.59     28.43 o
  -7  -6   1     2742.26     2826.49    100.76 o
  -6  -6   1      424.79      413.00     35.40 o
  -5  -6   1     1315.24     1295.75     46.26 o
  -4  -6   1     1549.75     1463.03     42.43 o
  -3  -6   1     2022.35     1953.67     41.32 o
  -2  -6   1      587.53      603.68     21.75 o
  -1  -6   1      664.63      684.41     23.84 o
   0  -6   1      436.66      407.09     14.91 o
   1  -6   1      122.90      112.77     17.08 o
   2  -6   1       38.56       25.98     11.36 o
   3  -6   1      179.38      184.94     20.79 o
   4  -6   1     1536.60     1508.87     40.30 o
   5  -6   1     4427.10     4723.39    131.99 o
   6  -6   1     3633.18     3838.96    124.01 o
   7  -6   1      399.68      393.46     56.74 o
   8  -6   1     2235.35     2262.01    147.19 o
   9  -6   1      113.73      102.87     32.75 o
  10  -6   1      749.54      834.04     98.97 o
 -11  -5   1      867.77     1022.28    107.20 o
 -10  -5   1      845.77      933.54     94.14 o
  -9  -5   1      207.96      236.54     35.34 o
  -8  -5   1     1154.03     1173.05     53.89 o
  -7  -5   1        8.27       10.03      6.62 o
  -6  -5   1     1628.19     1529.48     55.04 o
  -5  -5   1     5068.51     5138.71     73.14 o
  -4  -5   1       81.55       80.48      6.91 o
  -3  -5   1       91.65       95.51      9.13 o
  -2  -5   1     2909.10     2871.31     51.73 o
  -1  -5   1     7990.21     8059.25    110.25 o
   0  -5   1      654.85      640.61     16.96 o
   1  -5   1      687.73      683.71     48.43 o
   2  -5   1       70.63       68.69      6.95 o
   3  -5   1     2499.59     2330.88    123.38 o
   4  -5   1     4467.87     4653.51    120.24 o
   5  -5   1      263.68      263.10     25.17 o
   6  -5   1      613.16      552.75     35.58 o
   7  -5   1     2734.44     2820.23    100.17 o
   8  -5   1      388.07      411.49     42.47 o
   9  -5   1      503.79      443.13     46.53 o
  10  -5   1      903.67     1008.39    102.83 o
  11  -5   1      397.35      421.98     80.75 o
 -11  -4   1      682.40      719.70     62.30 o
 -10  -4   1       51.54       10.23     22.41 o
  -9  -4   1      438.98      398.80     32.21 o
  -8  -4   1      194.82      184.68     24.05 o
  -7  -4   1      304.46      317.72     23.36 o
  -6  -4   1     2240.32     2159.80     93.82 o
  -5  -4   1     2163.74     2255.46     76.36 o
  -4  -4   1      549.26      546.86     16.83 o
  -3  -4   1    15913.38    16680.30    335.33 o
  -2  -4   1    18116.30    18873.29    310.48 o
  -1  -4   1      389.80      392.80     12.55 o
   0  -4   1     5525.08     5562.53     71.97 o
   1  -4   1     2296.39     1703.55    326.03 o
   2  -4   1     1222.94      989.69     86.61 o
   3  -4   1     1612.80     1574.30     32.23 o
   4  -4   1        4.06        0.41      6.73 o
   5  -4   1     4245.17     4204.31     89.19 o
   6  -4   1      714.82      719.58     34.55 o
   7  -4   1        6.56        2.46      8.85 o
   8  -4   1     1200.90     1226.14     53.12 o
   9  -4   1     1335.55     1329.07     49.01 o
  10  -4   1      712.97      703.15     44.69 o
  11  -4   1        7.64        6.01     20.53 o
 -12  -3   1       53.13       57.34     20.85 o
 -11  -3   1       44.84       46.55     49.32 o
 -10  -3   1       16.18       18.23     10.88 o
  -9  -3   1        1.12        1.19     10.56 o
  -8  -3   1        2.15       -4.13      8.24 o
  -7  -3   1     1252.49     1296.08     47.74 o
  -6  -3   1     1414.22     1341.38     59.28 o
  -5  -3   1      932.46      958.21     46.24 o
  -4  -3   1     5610.18     5252.58    221.75 o
  -3  -3   1     2341.58     2367.71     40.94 o
  -2  -3   1      758.38      738.35     21.17 o
  -1  -3   1    16836.28    17590.10    206.25 o
   0  -3   1     4082.40     4084.03     66.93 o
   1  -3   1     2083.07     2059.06     57.13 o
   2  -3   1      919.43      869.93     18.31 o
   3  -3   1     1144.61     1200.45     38.71 o
   4  -3   1      548.80      531.06     23.01 o
   5  -3   1        2.35       -1.59      6.28 o
   6  -3   1      555.85      537.39     29.13 o
   7  -3   1     1744.72     1766.68     58.92 o
   8  -3   1     5174.56     5028.94    114.12 o
   9  -3   1     1341.08     1291.36     47.77 o
  10  -3   1      186.66      189.75     19.68 o
  11  -3   1     1034.06     1011.97     48.68 o
  12  -3   1      374.00      443.92     77.50 o
 -12  -2   1       69.09       49.06     20.52 o
 -11  -2   1      332.36      322.46     32.85 o
 -10  -2   1        2.11        6.52     11.12 o
  -9  -2   1      549.64      545.63     39.14 o
  -8  -2   1     5114.62     5266.99    241.97 o
  -7  -2   1     1306.17     1242.09     47.12 o
  -6  -2   1      113.49       93.52     15.00 o
  -5  -2   1     5817.56     5706.28    126.40 o
  -4  -2   1      120.62      143.57     16.38 o
  -3  -2   1     6750.14     6708.44    171.55 o
  -2  -2   1    14970.50    15240.49    246.59 o
  -1  -2   1     1108.51     1172.20     22.23 o
   0  -2   1    13792.42    14277.16    156.08 o
   1  -2   1     4811.53     4839.75     76.93 o
   2  -2   1    11937.81    12274.34    125.01 o
   3  -2   1     6426.35     6750.24     88.25 o
   4  -2   1     1967.55     1992.67     47.98 o
   5  -2   1     1037.50     1105.92     37.85 o
   6  -2   1     4838.96     4867.75     96.56 o
   7  -2   1     5717.74     5671.38    112.95 o
   8  -2   1     1412.80     1359.09     53.40 o
   9  -2   1     1582.85     1633.71     45.72 o
  10  -2   1     3297.46     3305.26     83.79 o
  11  -2   1      351.05      361.71     29.01 o
  12  -2   1      384.52      351.66     34.80 o
 -12  -1   1      140.22      161.90     25.15 o
 -11  -1   1      471.13      386.30     42.87 o
 -10  -1   1     1064.29     1021.42     76.41 o
  -9  -1   1     3713.15     3810.75    161.09 o
  -8  -1   1     2109.92     2122.68     68.18 o
  -7  -1   1       58.87       61.59      7.17 o
  -6  -1   1     1330.59     1258.93     34.87 o
  -5  -1   1      867.03      954.08     31.26 o
  -4  -1   1     5047.44     5077.20    119.13 o
  -3  -1   1     3309.80     3143.42     73.35 o
  -2  -1   1       88.65       89.15      5.79 o
  -1  -1   1      182.28      196.75      7.84 o
   0  -1   1     6381.81     6534.64    133.76 o
   1  -1   1       57.97       89.81      8.58 o
   2  -1   1     3143.23     3394.46     52.88 o
   3  -1   1      823.23      792.65     24.95 o
   4  -1   1      425.07      394.20     19.13 o
   5  -1   1     1422.34     1353.95     40.99 o
   6  -1   1     2063.56     2045.78     56.31 o
   7  -1   1      208.75      213.36     18.95 o
   8  -1   1     2692.16     2645.79     81.18 o
   9  -1   1     1665.64     1632.27     52.92 o
  10  -1   1      304.35      268.51     22.64 o
  11  -1   1     1803.15     1862.44     76.40 o
  12  -1   1     1236.04     1264.99     66.76 o
 -12   0   1       61.26       29.27     20.85 o
 -11   0   1       63.70       28.61     15.78 o
 -10   0   1     1395.83     1417.51     63.32 o
  -9   0   1      797.36      795.94     44.08 o
  -8   0   1      505.41      527.75     33.45 o
  -7   0   1     1611.88     1610.41     55.26 o
  -6   0   1      106.81      124.09     17.81 o
  -5   0   1       25.48       22.33      5.57 o
  -4   0   1     6371.84     6414.96    126.90 o
  -3   0   1     9318.79     9919.50    278.77 o
  -2   0   1      759.94      857.87     21.91 o
  -1   0   1     3979.63     4196.40     56.10 o
   1   0   1     6114.64     6175.99     72.43 o
   2   0   1     2697.87     2875.23     34.67 o
   3   0   1     4354.12     4419.35     77.84 o
   4   0   1     2202.92     2297.82     42.99 o
   5   0   1     2166.92     2196.54     45.97 o
   6   0   1       21.47       17.47      5.00 o
   7   0   1      543.31      529.63     22.34 o
   8   0   1       42.87       37.18      7.13 o
   9   0   1      320.93      313.72     23.45 o
  10   0   1     3139.49     3111.06     79.36 o
  11   0   1     1727.30     1779.35     74.16 o
  12   0   1      934.14      929.41     68.65 o
 -12   1   1      125.97       95.22     16.87 o
 -11   1   1      281.83      243.28     28.92 o
 -10   1   1        4.29       -7.49     10.50 o
  -9   1   1      128.32      120.81     18.16 o
  -8   1   1     1407.98     1361.25     69.69 o
  -7   1   1      301.51      291.92     23.35 o
  -6   1   1     2260.23     2372.20     65.11 o
  -5   1   1    17175.72    17337.72    281.55 o
  -4   1   1     5446.73     5304.99    112.49 o
  -3   1   1     1103.73     1104.67     39.72 o
  -2   1   1    18049.67    18060.36    210.20 o
  -1   1   1      692.45      700.74     18.74 o
   0   1   1     2940.71     3060.09     42.73 o
   1   1   1    30876.75    31162.58    327.61 o
   2   1   1    23844.20    24831.34    173.14 o
   3   1   1     1639.00     1674.18     24.04 o
   4   1   1     7502.86     7911.41    153.30 o
   5   1   1      755.34      756.65     19.23 o
   6   1   1       64.44       60.88      6.35 o
   7   1   1      111.43      122.19     12.25 o
   8   1   1       38.29       29.10      5.02 o
   9   1   1      577.60      589.40     31.02 o
  10   1   1     3571.28     3511.05    101.08 o
  11   1   1      550.29      550.51     62.14 o
  12   1   1      116.73      103.19     22.66 o
 -11   2   1      456.49      473.21     42.09 o
 -10   2   1        5.06       -0.17     13.18 o
  -9   2   1      493.21      536.28     37.51 o
  -8   2   1       10.22       22.33     10.46 o
  -7   2   1     1629.29     1508.67     55.30 o
  -6   2   1     7938.45     7920.57    138.77 o
  -5   2   1     2005.49     1987.21     56.18 o
  -4   2   1     1058.57     1013.09     42.93 o
  -3   2   1     5017.67     4905.42     83.57 o
  -2   2   1       23.21       25.42      5.34 o
  -1   2   1     5087.77     5338.40    119.29 o
   0   2   1    14940.83    15031.00    172.00 o
   1   2   1       40.13       43.61      4.53 o
   2   2   1        1.14        0.68      4.41 o
   3   2   1     2302.76     2251.39     32.68 o
   4   2   1     1754.55     1778.67     35.35 o
   5   2   1      531.13      551.42     22.84 o
   6   2   1     1209.49     1266.63     35.56 o
   7   2   1      540.85      538.96     24.72 o
   8   2   1     1200.48     1184.13     40.37 o
   9   2   1     1081.64     1170.81     48.91 o
  10   2   1      159.92      146.61     20.65 o
  11   2   1      857.37      868.97     61.34 o
  12   2   1      819.60      903.56     67.21 o
 -11   3   1      209.27      185.00     35.40 o
 -10   3   1      455.92      447.55     37.13 o
  -9   3   1      322.55      301.94     28.29 o
  -8   3   1     2121.17     2027.37     70.56 o
  -7   3   1     1289.13     1194.84     50.24 o
  -6   3   1      833.80      745.20     36.51 o
  -5   3   1     3074.66     2970.18     72.27 o
  -4   3   1     5843.92     5927.33     90.63 o
  -3   3   1       67.64      106.35     11.42 o
  -2   3   1      915.90      859.32     28.43 o
  -1   3   1     3256.25     3222.08     76.47 o
   0   3   1     2705.45     2784.45     77.90 o
   1   3   1       78.87       93.65      5.92 o
   2   3   1     9006.50     8632.18    208.80 o
   3   3   1     1557.59     1642.03     40.44 o
   4   3   1     4940.92     5155.98     69.93 o
   5   3   1     8962.57     9378.33    131.27 o
   6   3   1     1201.02     1210.58     38.29 o
   7   3   1     2054.52     2080.23     73.26 o
   8   3   1     1512.60     1608.69     52.41 o
   9   3   1       11.02        4.07     10.93 o
  10   3   1     1301.79     1366.44    134.46 o
  11   3   1      767.72      780.78     85.18 o
  12   3   1       66.43       76.90     37.89 o
 -11   4   1      884.97      892.94     56.62 o
 -10   4   1      344.26      368.15     34.70 o
  -9   4   1      148.05      129.05     32.06 o
  -8   4   1     1105.02     1159.44     53.67 o
  -7   4   1     1580.82     1539.21     58.14 o
  -6   4   1       22.37       16.79      7.95 o
  -5   4   1     2087.74     2111.89     53.62 o
  -4   4   1       63.03       65.99      9.17 o
  -3   4   1     2053.14     2002.22     45.34 o
  -2   4   1     6818.60     6740.08     99.07 o
  -1   4   1    10813.21    10879.13    151.78 o
   0   4   1      151.65      165.65     10.86 o
   1   4   1     2766.54     2541.33     61.57 o
   2   4   1      220.65      198.25      9.04 o
   3   4   1     1741.19     1593.43     55.09 o
   4   4   1     5314.11     5475.01    189.43 o
   5   4   1      727.63      717.39     29.12 o
   6   4   1      897.02      889.78     44.07 o
   7   4   1     1630.11     1763.76     62.83 o
   8   4   1        8.19       -6.07      7.99 o
   9   4   1     1004.56     1034.34     87.71 o
  10   4   1        3.85       -6.53     24.24 o
  11   4   1      112.67      136.57     38.54 o
  12   4   1      590.30      702.32     91.01 o
 -10   5   1        2.06       11.95     50.14 o
  -9   5   1      248.91      242.65     27.13 o
  -8   5   1      961.78      924.83     49.40 o
  -7   5   1      281.65      268.23     25.15 o
  -6   5   1       16.65       17.09      8.45 o
  -5   5   1       25.23       20.68      7.14 o
  -4   5   1     2308.69     2314.66     54.47 o
  -3   5   1    12357.98    12353.88    225.61 o
  -2   5   1     5063.96     5008.76    101.73 o
  -1   5   1       33.89       58.94      8.67 o
   0   5   1    11622.25    11942.98    176.62 o
   1   5   1     2428.11     2647.49     92.25 o
   2   5   1     2203.98     2169.66     39.46 o
   3   5   1      959.41      899.39     32.98 o
   4   5   1       20.76       11.64      8.40 o
   5   5   1       43.75       34.02      5.31 o
   6   5   1      330.88      336.19     19.77 o
   7   5   1        9.15        8.81      7.43 o
   8   5   1      182.06      124.56     32.40 o
   9   5   1     1039.15     1077.41     94.29 o
  10   5   1      191.43      201.71     46.18 o
  11   5   1      217.68      208.92     48.25 o
  12   5   1      372.54      454.05     72.38 o
 -10   6   1      681.62      686.20     62.40 o
  -9   6   1      983.29      965.24     70.31 o
  -8   6   1      204.34      188.53     38.12 o
  -7   6   1      516.07      534.55     35.77 o
  -6   6   1     1037.31     1002.87     40.75 o
  -5   6   1     1349.29     1329.06     44.46 o
  -4   6   1     5717.79     5834.09     98.42 o
  -3   6   1      472.01      499.96     23.78 o
  -2   6   1     3824.24     3990.96    109.19 o
  -1   6   1     7301.81     7270.53    258.65 o
   0   6   1      254.95      257.84     16.12 o
   1   6   1     2204.31     2126.13     66.23 o
   2   6   1     6153.73     6413.34    108.33 o
   3   6   1      516.64      375.73     41.79 o
   4   6   1       18.38        6.32      7.57 o
   5   6   1      114.84       85.20     12.94 o
   6   6   1      112.60      129.55     17.22 o
   7   6   1     1446.42     1533.13    130.58 o
   8   6   1      452.95      441.73     58.73 o
   9   6   1     1363.50     1438.35    112.63 o
  10   6   1      259.64      259.13     53.02 o
  11   6   1     1038.62     1214.72    116.93 o
  -9   7   1      200.35      216.61     73.19 o
  -8   7   1     1320.72     1287.85     82.82 o
  -7   7   1      492.54      468.95     38.19 o
  -6   7   1      234.22      221.33     24.32 o
  -5   7   1      741.08      744.46     38.18 o
  -4   7   1      141.93      147.65     17.04 o
  -3   7   1     1880.16     1943.93     56.70 o
  -2   7   1     1368.56     1307.87     43.69 o
  -1   7   1        0.67       -0.06      7.25 o
   0   7   1     3100.91     3304.91    169.21 o
   1   7   1     7830.18     8132.86    293.83 o
   2   7   1     2865.66     2929.25    116.24 o
   3   7   1       80.53       65.83      9.50 o
   4   7   1      328.92      316.11     20.70 o
   5   7   1      498.75      513.95     27.96 o
   6   7   1      868.88      837.91     37.24 o
   7   7   1     2488.36     2550.78    208.05 o
   8   7   1       21.82      -29.28     25.71 o
   9   7   1      558.11      629.45     76.82 o
  10   7   1      895.30      963.50    101.18 o
  11   7   1        0.84       12.89     24.94 o
  -9   8   1     1881.63     2017.58    154.76 o
  -8   8   1      173.52      155.39     41.00 o
  -7   8   1       60.81       65.56     23.73 o
  -6   8   1      412.62      403.72     41.40 o
  -5   8   1        0.34       -4.49     27.00 o
  -4   8   1      449.83      436.00     39.53 o
  -3   8   1     1111.66     1094.47     58.96 o
  -2   8   1       27.66       19.06      8.71 o
  -1   8   1     1887.86     1747.65    110.13 o
   0   8   1     4455.04     4294.26     94.59 o
   1   8   1     3163.52     3233.63    116.68 o
   2   8   1       22.09       23.05      7.59 o
   3   8   1     3694.15     3776.36     87.84 o
   4   8   1      851.16      867.19     52.06 o
   5   8   1      403.32      376.46     24.60 o
   6   8   1     2272.12     2330.08     81.18 o
   7   8   1       62.36       38.34     12.85 o
   8   8   1      449.15      440.00     46.76 o
   9   8   1       67.19       79.70     24.37 o
  10   8   1       30.33        2.56     20.79 o
  -8   9   1       47.65       44.63     30.68 o
  -7   9   1       63.54       78.34     24.69 o
  -6   9   1      107.98      113.21     23.62 o
  -5   9   1      115.96      157.72     28.00 o
  -4   9   1      212.63      210.41     31.27 o
  -3   9   1      110.48       78.24     16.68 o
  -2   9   1      869.19      915.18    109.07 o
  -1   9   1     2072.90     2196.75     96.13 o
   0   9   1       20.68       11.95     10.89 o
   1   9   1     2332.69     2375.08     72.29 o
   2   9   1     1560.88     1597.60     72.45 o
   3   9   1        2.79        6.94     10.70 o
   4   9   1      280.79      288.48     24.37 o
   5   9   1      908.41      919.37     49.87 o
   6   9   1      274.27      290.28     29.71 o
   7   9   1        6.55       17.65     14.62 o
   8   9   1       14.08       38.29     19.59 o
   9   9   1      129.33       74.14     49.06 o
  10   9   1      599.35      608.05     61.78 o
  -7  10   1      384.99      405.27     50.41 o
  -6  10   1       58.13       58.67     18.78 o
  -5  10   1      757.17      762.25     60.40 o
  -4  10   1      458.92      420.51     42.78 o
  -3  10   1       61.37       51.52     15.62 o
  -2  10   1      962.51     1051.25     71.83 o
  -1  10   1      291.72      245.66     31.85 o
   0  10   1     1486.55     1565.15    104.72 o
   1  10   1     1957.83     2031.67     97.72 o
   2  10   1        0.38      -23.14     17.44 o
   3  10   1      875.37      791.73     62.01 o
   4  10   1     1000.09      998.28     70.21 o
   5  10   1      698.47      703.01     45.37 o
   6  10   1       18.78       10.11     12.92 o
   7  10   1        7.60       11.49     22.24 o
   8  10   1        7.98       11.21     41.54 o
   9  10   1       63.94       66.90     26.61 o
  -6  11   1     1781.85     1757.51    137.86 o
  -5  11   1      489.47      521.44    108.53 o
  -4  11   1      199.94      182.16     47.09 o
  -3  11   1      319.50      328.56     34.76 o
  -2  11   1        1.16      -22.59     16.61 o
  -1  11   1      371.52      428.81     37.13 o
   0  11   1      399.90      356.29     44.42 o
   1  11   1      213.20      193.24     56.06 o
   2  11   1      384.53      398.08     45.32 o
   3  11   1     1988.74     1990.05    105.48 o
   4  11   1      707.42      600.75     59.54 o
   5  11   1       16.75       -7.83     23.40 o
   6  11   1      740.05      788.66     69.27 o
   7  11   1       81.85       48.80     19.59 o
   8  11   1       70.81       92.99     30.49 o
  -4  12   1      191.29      220.45     30.98 o
  -3  12   1       60.61       71.04     27.99 o
  -2  12   1      237.48      260.00     38.41 o
  -1  12   1      118.85       97.73     27.02 o
   0  12   1        4.54       14.75     46.97 o
   1  12   1       47.55       34.63     17.96 o
   2  12   1     1064.72      968.39    111.31 o
   3  12   1      129.41       65.12     57.64 o
   4  12   1      336.42      370.56     61.15 o
   5  12   1     1387.15     1318.73     91.10 o
   6  12   1      220.84      232.72     43.52 o
  -1  13   1      103.26      101.50    101.07 o
   0  13   1      185.81      161.01     35.91 o
   1  13   1      457.81      385.27     53.10 o
   2  13   1       21.26       11.92     24.11 o
   3  13   1     1065.07     1000.72     82.30 o
  -4 -12   2      107.17       36.06     21.21 o
  -3 -12   2       53.23       11.21     22.58 o
  -2 -12   2      374.42      416.19     38.14 o
  -1 -12   2       19.93       23.86     36.57 o
   0 -12   2      146.60      161.32     33.60 o
   1 -12   2      769.51      769.39     65.51 o
   2 -12   2       24.62       19.56     38.27 o
   3 -12   2      248.89      316.12     40.48 o
  -6 -11   2      268.23      307.49     45.12 o
  -5 -11   2      549.72      585.74     57.27 o
  -4 -11   2      120.15       89.89     20.40 o
  -3 -11   2      331.88      264.23     29.49 o
  -2 -11   2      202.07      165.09     37.63 o
  -1 -11   2      414.42      436.38     48.07 o
   0 -11   2      744.77      752.67     60.96 o
   1 -11   2       45.61       93.01     17.96 o
   2 -11   2     1564.07     1567.91    123.23 o
   3 -11   2     1200.25     1171.09     62.55 o
   4 -11   2      280.15      199.47     30.56 o
   5 -11   2        6.31      -27.89     24.10 o
  -8 -10   2      244.08      226.45     59.55 o
  -7 -10   2     1319.21     1319.65     87.44 o
  -6 -10   2     1028.31      975.36     49.52 o
  -5 -10   2       37.78       36.75     13.39 o
  -4 -10   2      106.86      101.72     16.06 o
  -3 -10   2      113.78      113.26     16.11 o
  -2 -10   2        3.68       11.57      9.59 o
  -1 -10   2      292.83      278.28     41.75 o
   0 -10   2       11.93        8.62     15.21 o
   1 -10   2      413.60      357.61     31.69 o
   2 -10   2     1696.02     1783.03    100.81 o
   3 -10   2      992.36      896.42     60.92 o
   4 -10   2      217.01      160.39     30.95 o
   5 -10   2      518.48      461.83     52.42 o
   6 -10   2      314.22      328.09     39.92 o
   7 -10   2        0.55       52.70     36.96 o
  -8  -9   2     1732.22     2028.26    152.78 o
  -7  -9   2      928.38     1039.72     57.94 o
  -6  -9   2      103.92       83.03     13.61 o
  -5  -9   2      325.03      323.31     30.30 o
  -4  -9   2      376.36      348.32     25.85 o
  -3  -9   2       78.12       60.97     11.23 o
  -2  -9   2       40.61       19.23     13.39 o
  -1  -9   2       25.36        5.03     16.02 o
   0  -9   2      158.62      172.39     24.94 o
   1  -9   2     1461.66     1414.42     58.24 o
   2  -9   2     1016.97     1056.18     51.70 o
   3  -9   2      415.11      470.19     42.25 o
   4  -9   2     2688.72     2839.20    124.49 o
   5  -9   2     1068.56     1114.23     69.43 o
   6  -9   2      175.63      131.47     25.28 o
   7  -9   2     1591.24     1600.57     93.65 o
   8  -9   2      885.94      918.10    104.55 o
  -9  -8   2      137.13      157.58     32.07 o
  -8  -8   2      543.48      527.39     49.55 o
  -7  -8   2      101.70       75.56     19.34 o
  -6  -8   2      522.26      580.94     39.97 o
  -5  -8   2      370.84      360.43     25.94 o
  -4  -8   2        1.04      -11.42      7.62 o
  -3  -8   2     1042.27     1081.54     31.81 o
  -2  -8   2     1135.44     1209.82     50.49 o
  -1  -8   2      113.41      103.39     12.98 o
   0  -8   2     1013.11     1069.55     46.34 o
   1  -8   2       98.72       77.99     14.14 o
   2  -8   2     3303.20     3260.10    104.64 o
   3  -8   2     4215.18     4218.63    125.74 o
   4  -8   2      282.27      293.06     32.77 o
   5  -8   2     2077.79     2050.90     91.65 o
   6  -8   2     3415.49     3459.28    127.31 o
   7  -8   2     1016.99     1004.63     57.56 o
   8  -8   2        5.52       25.75     24.61 o
   9  -8   2      127.72      150.06     26.51 o
 -10  -7   2      352.58      438.35     68.02 o
  -9  -7   2       57.52       56.34     25.33 o
  -8  -7   2      581.00      534.22     67.39 o
  -7  -7   2      374.79      390.64     32.96 o
  -6  -7   2      477.57      412.36     27.50 o
  -5  -7   2       35.09       31.30     12.81 o
  -4  -7   2     2655.95     2670.96     56.88 o
  -3  -7   2     4820.22     4970.29     71.24 o
  -2  -7   2        0.14        5.90      6.50 o
  -1  -7   2      554.24      583.08     23.04 o
   0  -7   2        2.43        5.07      4.18 o
   1  -7   2      933.18      864.30     39.34 o
   2  -7   2      841.40      843.78     47.55 o
   3  -7   2      228.88      200.70     24.71 o
   4  -7   2     1927.68     1890.42     95.50 o
   5  -7   2     3063.60     3160.91     90.34 o
   6  -7   2      649.61      609.63     41.54 o
   7  -7   2       81.31       92.40     23.09 o
   8  -7   2      437.01      501.86     52.01 o
   9  -7   2      385.21      363.46     36.67 o
  10  -7   2       50.98       37.85     18.01 o
 -10  -6   2     1421.43     1647.64    131.77 o
  -9  -6   2        9.08      -25.99     23.18 o
  -8  -6   2      321.35      324.43     30.94 o
  -7  -6   2     1180.55     1092.76     52.63 o
  -6  -6   2      388.35      415.85     30.34 o
  -5  -6   2     3670.69     3912.91     71.39 o
  -4  -6   2     2815.53     2908.50     61.34 o
  -3  -6   2       48.13       48.72      7.02 o
  -2  -6   2     3008.00     3119.08     60.69 o
  -1  -6   2     1208.14     1305.31     50.36 o
   0  -6   2      528.23      516.83     15.43 o
   1  -6   2        6.78       10.25      7.97 o
   2  -6   2      244.98      271.29     27.80 o
   3  -6   2      239.88      206.50     23.80 o
   4  -6   2     1121.79     1152.20     47.38 o
   5  -6   2      196.61      203.25     21.34 o
   6  -6   2       32.57       32.99     14.13 o
   7  -6   2     6851.18     6643.06    255.93 o
   8  -6   2      660.72      624.48     75.75 o
   9  -6   2      127.45      120.35     21.87 o
  10  -6   2     1265.60     1347.29     67.75 o
 -11  -5   2      573.42      585.73     92.69 o
 -10  -5   2       64.47       57.57     19.56 o
  -9  -5   2     1832.64     1839.56     74.70 o
  -8  -5   2     1012.99      900.82     59.55 o
  -7  -5   2     1099.65     1072.15     62.39 o
  -6  -5   2     2274.94     2186.03     86.34 o
  -5  -5   2      188.06      169.00     17.76 o
  -4  -5   2      424.14      451.75     23.40 o
  -3  -5   2      156.62      147.14     12.28 o
  -2  -5   2      114.54      106.40      8.78 o
  -1  -5   2      373.96      325.54     14.60 o
   0  -5   2     2670.85     2716.21     38.12 o
   1  -5   2     1110.28     1004.19     42.81 o
   2  -5   2       70.64       66.01     13.55 o
   3  -5   2     2184.31     2198.11     73.94 o
   4  -5   2      870.11      877.33     23.12 o
   5  -5   2     3606.14     3735.89     96.38 o
   6  -5   2     1866.26     1934.10     50.99 o
   7  -5   2     2206.85     2275.31     78.40 o
   8  -5   2     1934.03     1900.41    130.22 o
   9  -5   2     2735.78     2835.12    111.92 o
  10  -5   2      504.71      433.69     45.06 o
  11  -5   2       25.16      -13.46     21.52 o
 -11  -4   2      523.04      511.27     54.29 o
 -10  -4   2     1436.23     1479.57     87.90 o
  -9  -4   2      260.36      308.14     36.23 o
  -8  -4   2      553.46      528.61     44.42 o
  -7  -4   2     2737.10     2664.54    113.36 o
  -6  -4   2     2332.69     2415.01     88.05 o
  -5  -4   2        9.70        7.95      3.59 o
  -4  -4   2      666.55      705.32     39.15 o
  -3  -4   2      193.27      182.57     14.05 o
  -2  -4   2     1687.28     1698.53     33.40 o
  -1  -4   2     5573.87     5402.87     62.36 o
   0  -4   2     5170.53     5026.70     98.28 o
   1  -4   2       18.36       15.36      7.30 o
   2  -4   2     5760.08     5809.34    118.60 o
   3  -4   2     3330.98     3486.36     51.37 o
   4  -4   2     3949.88     4106.16     99.47 o
   5  -4   2     7640.61     8006.95    164.35 o
   6  -4   2       93.60       80.83     10.95 o
   7  -4   2     1607.71     1542.85     50.87 o
   8  -4   2     4481.62     4584.67    102.04 o
   9  -4   2      807.86      862.43     37.61 o
  10  -4   2       46.30       24.00     16.98 o
  11  -4   2      378.44      285.83     60.45 o
 -11  -3   2     1245.70     1281.03     84.07 o
 -10  -3   2      115.20      111.67     20.78 o
  -9  -3   2      244.34      211.94     22.60 o
  -8  -3   2     4034.03     4051.36    128.21 o
  -7  -3   2     2724.50     2661.57     96.00 o
  -6  -3   2      334.27      344.22     36.94 o
  -5  -3   2     1514.96     1412.23     41.13 o
  -4  -3   2     1743.86     1775.88     42.73 o
  -3  -3   2      635.76      628.30     21.03 o
  -2  -3   2     5307.78     5133.27     70.61 o
  -1  -3   2    13293.95    13230.39    142.65 o
   0  -3   2      954.00      965.37     16.34 o
   1  -3   2     2751.70     2694.34    156.41 o
   2  -3   2       13.72        4.20      6.36 o
   3  -3   2     3493.50     3558.87     46.46 o
   4  -3   2     2697.56     2733.68     47.72 o
   5  -3   2       23.34       16.28      6.86 o
   6  -3   2     1678.63     1743.58     44.43 o
   7  -3   2     2046.36     2060.65     52.94 o
   8  -3   2      230.53      241.17     16.92 o
   9  -3   2      394.72      423.07     23.83 o
  10  -3   2     1927.65     1922.95     74.46 o
  11  -3   2      466.31      514.93     40.04 o
  12  -3   2      100.52      135.00     33.87 o
 -11  -2   2      197.64      192.98     29.22 o
 -10  -2   2      368.96      354.24     30.94 o
  -9  -2   2     1080.56     1098.32     52.65 o
  -8  -2   2      921.64      907.06     56.82 o
  -7  -2   2        4.04        6.73     11.99 o
  -6  -2   2     2715.24     2697.25     89.33 o
  -5  -2   2     3970.67     3850.70     67.78 o
  -4  -2   2     1328.53     1355.35     32.58 o
  -3  -2   2     8850.65     9045.06    175.05 o
  -2  -2   2      815.45      796.66     18.52 o
  -1  -2   2     3024.40     3160.20     34.38 o
   0  -2   2     2081.84     2228.96     30.98 o
   1  -2   2        0.84        6.70      2.70 o
   2  -2   2     4957.83     5014.66     47.56 o
   3  -2   2     4121.77     4007.12     68.40 o
   4  -2   2      847.85      843.45     27.47 o
   5  -2   2      667.19      634.65     23.51 o
   6  -2   2     1043.21     1110.56     30.53 o
   7  -2   2       74.14       75.44      9.13 o
   8  -2   2     1356.15     1440.47     40.12 o
   9  -2   2     2573.05     2626.03     59.25 o
  10  -2   2      626.09      592.22     34.34 o
  11  -2   2      480.52      557.89     50.45 o
  12  -2   2     2270.18     2438.82     95.65 o
 -11  -1   2       19.47       23.71     17.17 o
 -10  -1   2     1183.88     1186.74     58.07 o
  -9  -1   2       92.40      125.47     18.22 o
  -8  -1   2     2557.23     2518.29    148.45 o
  -7  -1   2     6618.07     6538.70    159.08 o
  -6  -1   2     2376.91     2434.88    116.94 o
  -5  -1   2      667.64      656.80     25.30 o
  -4  -1   2     5657.94     5824.37    186.64 o
  -3  -1   2     2613.00     2746.39     43.46 o
  -2  -1   2     1433.05     1579.44     26.91 o
  -1  -1   2    13335.91    13288.28    109.09 o
   0  -1   2       27.57       17.12      3.19 o
   1  -1   2    10538.04    10411.05     94.48 o
   2  -1   2    22527.02    23213.10    298.22 o
   3  -1   2    10099.66    10205.88    116.16 o
   4  -1   2      420.52      439.59     17.11 o
   5  -1   2      543.70      452.21     16.99 o
   6  -1   2     2511.47     2719.62     48.81 o
   7  -1   2     2396.13     2467.68     49.11 o
   8  -1   2     6373.89     6714.91    129.51 o
   9  -1   2      250.24      247.23     16.71 o
  10  -1   2     1660.15     1636.54     64.01 o
  11  -1   2     1055.37     1214.09     73.63 o
  12  -1   2      543.84      495.97     72.14 o
 -11   0   2      376.08      367.65     35.64 o
 -10   0   2        3.47      -15.85     14.22 o
  -9   0   2     2224.76     2202.43     76.82 o
  -8   0   2     3905.87     4000.38    101.53 o
  -7   0   2      326.16      346.25     32.42 o
  -6   0   2      575.03      564.63     38.52 o
  -5   0   2     3226.90     3008.24    105.70 o
  -4   0   2     4684.23     4964.50    225.71 o
  -3   0   2     1400.12     1476.56     62.30 o
  -2   0   2     2084.05     2318.19     57.58 o
  -1   0   2     7388.29     7699.84    110.48 o
   0   0   2     1124.28     1081.52     21.45 o
   1   0   2     3566.97     3561.02     58.34 o
   2   0   2     7113.60     7086.35     91.34 o
   3   0   2      643.08      633.44     14.04 o
   4   0   2     8160.55     8741.99    148.08 o
   5   0   2      865.95      984.24     24.36 o
   6   0   2     4493.89     4345.24     62.96 o
   7   0   2     3282.17     3319.05     59.25 o
   8   0   2       12.15       11.33      5.84 o
   9   0   2      477.34      494.74     27.42 o
  10   0   2     1364.99     1355.22     84.72 o
  11   0   2       47.80        5.03     14.86 o
  12   0   2      308.00      318.69     52.19 o
 -11   1   2       63.86       65.53     19.01 o
 -10   1   2      353.27      360.01     34.36 o
  -9   1   2     1295.09     1229.52     57.79 o
  -8   1   2        3.08       -2.32     10.06 o
  -7   1   2      219.01      218.66     26.82 o
  -6   1   2     5525.73     5451.06    135.75 o
  -5   1   2     3566.79     3382.79     95.22 o
  -4   1   2     1552.33     1662.70     58.24 o
  -3   1   2     5181.22     4989.98    105.59 o
  -2   1   2    11880.82    12660.75    190.91 o
  -1   1   2     1810.38     1940.02     33.54 o
   0   1   2     4509.41     4583.68     55.83 o
   1   1   2      397.29      370.15     12.46 o
   2   1   2     7556.72     7553.24    116.51 o
   3   1   2      566.28      540.62     15.33 o
   4   1   2        5.58        4.15      2.47 o
   5   1   2     6838.38     7418.08    111.85 o
   6   1   2     4284.34     4420.28     67.08 o
   7   1   2     1866.72     1891.84     41.92 o
   8   1   2       91.13       93.75     10.14 o
   9   1   2      396.54      421.86     28.89 o
  10   1   2      117.59      103.91     19.59 o
  11   1   2     1072.79     1145.87     70.98 o
  12   1   2     2084.91     2203.10    149.41 o
 -11   2   2       29.27       22.84     21.30 o
 -10   2   2      447.98      409.76     34.59 o
  -9   2   2      531.98      498.37     37.69 o
  -8   2   2      143.40      173.06     21.05 o
  -7   2   2     1274.96     1250.04     51.76 o
  -6   2   2     1184.12     1154.47     56.74 o
  -5   2   2     3450.74     3377.43     96.89 o
  -4   2   2    26193.33    26156.93    390.77 o
  -3   2   2     6552.35     6567.64    106.46 o
  -2   2   2     2322.58     2320.88     71.41 o
  -1   2   2    15652.42    15512.00    187.53 o
   0   2   2     2685.78     2765.44     48.80 o
   1   2   2     3586.53     3526.57     38.43 o
   2   2   2       67.22       92.08      6.63 o
   3   2   2     1429.66     1464.18     31.12 o
   4   2   2     3732.70     3737.18     46.50 o
   5   2   2     4623.27     4931.63     62.63 o
   6   2   2     2158.09     2227.40     40.72 o
   7   2   2       39.69       39.99      5.48 o
   8   2   2      807.37      844.64     36.44 o
   9   2   2      895.59      859.87     53.39 o
  10   2   2      348.06      345.60     45.28 o
  11   2   2     2023.90     2086.54     96.50 o
  12   2   2      482.00      439.34     48.24 o
 -11   3   2      634.83      623.72     47.32 o
 -10   3   2      842.26      876.89     53.58 o
  -9   3   2       40.94       40.04     12.49 o
  -8   3   2      605.43      559.84     37.60 o
  -7   3   2       29.31       32.21     10.27 o
  -6   3   2     1209.81     1187.80     48.50 o
  -5   3   2     9190.13     9211.56    185.75 o
  -4   3   2      795.34      785.08     34.01 o
  -3   3   2     3470.49     3486.88     73.34 o
  -2   3   2    11757.87    11830.06    160.56 o
  -1   3   2     3061.64     2943.96     80.09 o
   0   3   2      152.27      144.83     14.47 o
   1   3   2       83.80       62.62      4.85 o
   2   3   2      106.62       95.07      5.78 o
   3   3   2       20.14       13.66      4.56 o
   4   3   2     2108.09     2020.91     44.77 o
   5   3   2      353.25      349.33     11.28 o
   6   3   2     1905.30     2016.84     45.92 o
   7   3   2     4143.72     4536.20     86.30 o
   8   3   2       80.62       79.76     11.36 o
   9   3   2     1941.20     2128.15    145.41 o
  10   3   2     2308.47     2536.78    100.00 o
  11   3   2       97.72       87.31     26.26 o
  12   3   2       66.90       16.77     25.85 o
 -11   4   2      734.95      685.93     49.99 o
 -10   4   2       18.09       19.39     14.38 o
  -9   4   2     1219.81     1221.88     60.16 o
  -8   4   2       27.22       31.28     14.28 o
  -7   4   2     1502.99     1508.24     59.96 o
  -6   4   2     2125.22     2014.97     68.78 o
  -5   4   2      367.66      371.82     22.34 o
  -4   4   2     1303.31     1225.14     44.44 o
  -3   4   2     1897.77     1791.53     51.61 o
  -2   4   2     4618.41     4813.06     88.33 o
  -1   4   2       36.63       52.02      9.25 o
   0   4   2     6682.14     6708.65    177.25 o
   1   4   2     5642.97     5741.80    247.47 o
   2   4   2      433.11      414.80     25.79 o
   3   4   2      437.06      329.24     17.27 o
   4   4   2     3056.99     3412.55    276.73 o
   5   4   2     3506.50     3519.60     75.27 o
   6   4   2     3530.25     3723.37     61.49 o
   7   4   2      161.16      155.48     11.06 o
   8   4   2     4191.27     4553.70    124.97 o
   9   4   2     5783.24     6321.40    221.93 o
  10   4   2       78.03       49.48     28.85 o
  11   4   2      299.85      330.62     60.74 o
  12   4   2      210.33      254.12     54.72 o
 -10   5   2      569.50      582.44     57.23 o
  -9   5   2        7.96       -0.87     13.93 o
  -8   5   2     1045.17     1023.90     53.22 o
  -7   5   2     2394.60     2320.29     77.57 o
  -6   5   2       59.36       55.87     10.01 o
  -5   5   2      198.19      189.58     17.23 o
  -4   5   2     1301.22     1318.17     41.85 o
  -3   5   2        7.70        1.31      5.47 o
  -2   5   2     1052.81      929.74     36.19 o
  -1   5   2     8359.32     8195.64    128.53 o
   0   5   2     3406.34     3268.43     84.33 o
   1   5   2       31.69       26.62      8.12 o
   2   5   2     4963.67     4803.12    110.23 o
   3   5   2       77.82       54.31      8.58 o
   4   5   2       50.86       26.19      8.37 o
   5   5   2      311.02      312.44     37.40 o
   6   5   2      509.65      482.15     30.40 o
   7   5   2     4652.89     4496.71    111.10 o
   8   5   2      280.48      270.70     45.36 o
   9   5   2     1020.07     1060.71     95.74 o
  10   5   2      732.97      648.70     81.60 o
  11   5   2      520.85      599.45     78.18 o
  12   5   2       30.41        9.30     28.27 o
 -10   6   2       70.29       27.48     21.39 o
  -9   6   2      219.42      257.96     59.60 o
  -8   6   2     1562.24     1591.04     68.05 o
  -7   6   2     1835.88     1735.75     67.73 o
  -6   6   2       13.04       12.39      9.22 o
  -5   6   2     2801.53     2818.81     69.22 o
  -4   6   2      117.06      100.34     11.76 o
  -3   6   2     4474.52     4507.16     82.90 o
  -2   6   2     9932.42    10089.79    253.44 o
  -1   6   2     2225.38     2244.37     98.35 o
   0   6   2      597.86      548.47     24.76 o
   1   6   2     4599.69     4735.88     80.95 o
   2   6   2     2619.59     2669.22     80.56 o
   3   6   2      167.82      150.41     11.62 o
   4   6   2      165.41      183.48     16.56 o
   5   6   2        6.76        8.21      9.74 o
   6   6   2      352.11      319.56     20.82 o
   7   6   2      959.29      916.70     80.83 o
   8   6   2        8.82       15.13     16.37 o
   9   6   2       24.20       39.59     19.25 o
  10   6   2      951.96     1089.51    106.77 o
  11   6   2      129.01       99.58     35.21 o
  -9   7   2     1635.15     1653.83     99.37 o
  -8   7   2     1009.34     1059.64     80.45 o
  -7   7   2       73.80       27.43     17.43 o
  -6   7   2     1035.68     1064.71     44.76 o
  -5   7   2       83.58      104.54     13.38 o
  -4   7   2     1137.45     1124.89     41.46 o
  -3   7   2     4411.10     4598.64     87.06 o
  -2   7   2      598.92      636.44     31.88 o
  -1   7   2     1300.23     1178.49     41.70 o
   0   7   2     1492.21     1523.50     40.79 o
   1   7   2      215.00      219.53     15.25 o
   2   7   2      306.20      299.15     35.15 o
   3   7   2     1304.01     1303.24     29.94 o
   4   7   2     1123.28     1142.43     38.26 o
   5   7   2       75.10       72.04     10.60 o
   6   7   2      614.41      630.18     29.28 o
   7   7   2        4.87       -0.89     13.56 o
   8   7   2      824.41      748.96     57.71 o
   9   7   2      932.82     1063.83    101.51 o
  10   7   2       25.14        5.32     26.86 o
  11   7   2     1034.06     1183.43    118.18 o
  -8   8   2      862.92      794.03    137.44 o
  -7   8   2     1098.47     1163.84     63.59 o
  -6   8   2       44.84       21.07     16.78 o
  -5   8   2      824.79      792.08     56.62 o
  -4   8   2     2162.14     2133.18     89.34 o
  -3   8   2       57.65       67.42     12.24 o
  -2   8   2       45.09       36.73      9.41 o
  -1   8   2      223.35      205.23     16.45 o
   0   8   2       43.09       33.47      9.81 o
   1   8   2      750.76      772.96     52.13 o
   2   8   2     3813.59     3975.95    174.62 o
   3   8   2     3551.28     3647.41    100.94 o
   4   8   2       59.71       68.46     10.84 o
   5   8   2      706.84      731.66     33.62 o
   6   8   2       44.60       74.07     16.83 o
   7   8   2      804.45      687.68     43.83 o
   8   8   2      185.11      160.48     28.62 o
   9   8   2       78.85       56.87     20.16 o
  10   8   2     1719.94     1650.87     98.62 o
  -8   9   2     1035.32     1160.19    112.22 o
  -7   9   2       68.34      121.53     61.44 o
  -6   9   2     1050.96     1113.10     73.82 o
  -5   9   2     1044.57     1184.18     73.16 o
  -4   9   2     1548.22     1548.94     79.96 o
  -3   9   2        1.43        2.32     25.35 o
  -2   9   2     1734.90     1746.61     85.42 o
  -1   9   2      420.64      371.77     47.15 o
   0   9   2      414.67      415.44     29.45 o
   1   9   2     7945.74     8026.17    153.74 o
   2   9   2      340.31      334.35     25.88 o
   3   9   2       41.60       33.39     11.58 o
   4   9   2     1192.71     1125.15     54.25 o
   5   9   2      402.49      288.45     27.12 o
   6   9   2      289.13      266.04     28.54 o
   7   9   2      128.77      119.62     21.61 o
   8   9   2       15.30       25.91     16.09 o
   9   9   2      306.70      332.01     93.02 o
  10   9   2      163.52      167.91     36.75 o
  -7  10   2      187.34      188.39     67.34 o
  -6  10   2      587.25      707.29    125.37 o
  -5  10   2       21.60       28.70     17.38 o
  -4  10   2      183.77      248.84     34.08 o
  -3  10   2     1840.46     1961.73    148.94 o
  -2  10   2      264.78      259.08     26.17 o
  -1  10   2      888.21      817.95     61.72 o
   0  10   2      780.13      744.15     58.54 o
   1  10   2     1161.11     1075.85     71.33 o
   2  10   2     1798.18     1702.93    118.21 o
   3  10   2      613.60      581.01     39.97 o
   4  10   2      258.29      265.68     27.26 o
   5  10   2      426.16      458.76     42.40 o
   6  10   2      412.69      372.97     35.00 o
   7  10   2        8.53       11.71     12.63 o
   8  10   2       37.75       30.65     17.91 o
   9  10   2       31.00       19.18     29.84 o
  -5  11   2      517.05      546.30     55.49 o
  -4  11   2     1130.24     1084.14    111.37 o
  -3  11   2       64.29       41.14     40.30 o
  -2  11   2      825.59      759.69     63.76 o
  -1  11   2     1471.18     1586.87    112.56 o
   0  11   2       16.25       30.84     17.18 o
   1  11   2        5.56       18.48     18.03 o
   2  11   2      193.89      138.69     28.26 o
   3  11   2       17.64       27.86     19.82 o
   4  11   2      241.08      209.06     37.15 o
   5  11   2      536.75      585.38     77.62 o
   6  11   2      703.34      639.95     64.28 o
   7  11   2       60.12       37.55     19.49 o
   8  11   2      223.97      225.66     28.69 o
  -4  12   2        2.16       13.46     26.16 o
  -3  12   2      639.75      593.61     47.26 o
  -2  12   2     1376.48     1416.23     98.15 o
  -1  12   2      120.35      133.18     29.09 o
   0  12   2        0.47       24.19     35.30 o
   1  12   2      301.13      298.59    136.00 o
   2  12   2      130.84      120.20     26.21 o
   3  12   2       13.10      -33.18     30.21 o
   4  12   2      361.78      401.14     48.06 o
   5  12   2      156.28      161.32     33.88 o
   6  12   2       35.40       80.81     28.37 o
  -1  13   2      107.02       42.41     38.59 o
   0  13   2      908.09      902.98     77.56 o
   1  13   2      253.61      243.62     43.13 o
   2  13   2       69.87       51.90     49.76 o
   3  13   2      577.46      578.67     61.39 o
   4  13   2      151.02      103.65     24.14 o
  -3 -12   3      576.65      547.95     86.10 o
  -2 -12   3      112.59      116.93     42.32 o
  -1 -12   3      231.64      219.77     35.98 o
   0 -12   3     1616.36     1700.64     98.92 o
   1 -12   3      704.08      745.49     67.02 o
   2 -12   3       45.67       51.50     20.09 o
   3 -12   3      806.47      841.52     57.30 o
  -6 -11   3      274.52      238.02     55.32 o
  -5 -11   3       32.13       31.89     19.89 o
  -4 -11   3        0.93       24.21     18.21 o
  -3 -11   3      301.47      274.31     31.82 o
  -2 -11   3      470.03      442.39     37.57 o
  -1 -11   3     1139.96     1239.03     62.97 o
   0 -11   3      126.39      122.73     23.53 o
   1 -11   3      660.58      679.07     39.61 o
   2 -11   3     1779.46     1958.94     84.94 o
   3 -11   3       10.43       26.16     20.33 o
   4 -11   3       22.55        3.16     15.37 o
   5 -11   3      506.48      548.96    110.14 o
  -7 -10   3      211.62      222.49     47.13 o
  -6 -10   3       34.84       22.33     17.06 o
  -5 -10   3      447.79      488.91     40.69 o
  -4 -10   3      160.99      192.77     25.62 o
  -3 -10   3      278.27      248.19     23.47 o
  -2 -10   3      992.77      966.75     45.43 o
  -1 -10   3       37.83       38.11     17.99 o
   0 -10   3      229.34      254.16     26.54 o
   1 -10   3      186.48      223.46     22.75 o
   2 -10   3        5.49        8.57     13.18 o
   3 -10   3      929.70      974.49     54.29 o
   4 -10   3     2006.08     2041.77     96.27 o
   5 -10   3     1008.04     1046.84     83.25 o
   6 -10   3        7.54       -6.79     15.39 o
   7 -10   3      241.01      239.67     31.11 o
  -8  -9   3      451.58      568.47     61.19 o
  -7  -9   3       92.92       57.86     14.14 o
  -6  -9   3      668.87      584.54     32.38 o
  -5  -9   3       10.97       15.90     12.07 o
  -4  -9   3      280.22      250.41     27.43 o
  -3  -9   3     1018.97     1008.69     44.26 o
  -2  -9   3      304.96      302.85     24.24 o
  -1  -9   3       92.60       83.02     12.01 o
   0  -9   3       62.50       66.74     13.32 o
   1  -9   3       56.38       68.49     13.69 o
   2  -9   3       49.53       58.41     15.49 o
   3  -9   3     1914.32     1895.48    149.20 o
   4  -9   3     1171.18     1222.68     70.06 o
   5  -9   3       19.14       23.19     13.77 o
   6  -9   3      828.73      937.86     67.25 o
   7  -9   3      524.53      513.67     42.23 o
   8  -9   3       37.98       50.62     38.37 o
  -9  -8   3      599.38      626.13     60.23 o
  -8  -8   3       35.33       -4.45     14.88 o
  -7  -8   3      426.55      405.89     34.73 o
  -6  -8   3       50.08       47.01      9.86 o
  -5  -8   3      224.44      240.30     21.73 o
  -4  -8   3      925.11      914.79     40.14 o
  -3  -8   3      417.35      439.90     20.75 o
  -2  -8   3        0.16       -1.41      7.58 o
  -1  -8   3     1235.75     1203.06     38.84 o
   0  -8   3     1428.86     1404.85     44.32 o
   1  -8   3        2.74       15.53     10.31 o
   2  -8   3     4518.75     4691.22    129.36 o
   3  -8   3     2201.56     2168.94     85.56 o
   4  -8   3      320.09      327.91     37.80 o
   5  -8   3     2607.89     2672.95    105.07 o
   6  -8   3      279.98      231.57     35.71 o
   7  -8   3      414.96      437.83     48.32 o
   8  -8   3      976.42     1052.68     73.89 o
   9  -8   3      204.66      227.12     35.33 o
  -9  -7   3        9.94      -27.45     33.17 o
  -8  -7   3      114.47      140.58     21.81 o
  -7  -7   3      197.21      170.42     18.48 o
  -6  -7   3        2.01       14.51      8.97 o
  -5  -7   3        3.19      -10.26      9.76 o
  -4  -7   3      809.77      878.69     32.81 o
  -3  -7   3      912.86      985.81     29.54 o
  -2  -7   3     2343.43     2403.92     63.22 o
  -1  -7   3      328.99      337.42     16.27 o
   0  -7   3     1999.16     2052.46     39.06 o
   1  -7   3     3530.01     3402.60     83.97 o
   2  -7   3     1891.56     1982.01     74.56 o
   3  -7   3     1468.90     1422.45     64.38 o
   4  -7   3     2252.86     2157.12     85.43 o
   5  -7   3       83.81      100.86     21.70 o
   6  -7   3      536.16      508.98     45.17 o
   7  -7   3     3473.56     3658.33    131.01 o
   8  -7   3      650.09      719.05    126.65 o
   9  -7   3       10.24       25.42     38.82 o
  10  -7   3      204.56      234.51     38.79 o
 -10  -6   3       71.06       38.48     19.95 o
  -9  -6   3      813.93      759.32     63.52 o
  -8  -6   3     1102.88     1111.05     72.04 o
  -7  -6   3      228.31      175.93     28.47 o
  -6  -6   3      455.70      465.03     42.03 o
  -5  -6   3      157.21      172.41     18.43 o
  -4  -6   3      147.42      151.42     13.98 o
  -3  -6   3     1869.04     1816.66     39.52 o
  -2  -6   3      109.80      109.56     10.89 o
  -1  -6   3     2700.54     2667.20     58.97 o
   0  -6   3     7179.71     7240.68     85.14 o
   1  -6   3        5.85       -0.77      6.61 o
   2  -6   3      243.02      199.97     32.06 o
   3  -6   3     1662.20     1706.82     66.97 o
   4  -6   3       50.22       78.53     17.91 o
   5  -6   3      611.95      565.40     42.60 o
   6  -6   3      867.69      949.38     86.05 o
   7  -6   3     3287.91     3502.61    121.91 o
   8  -6   3      148.52      106.19     25.59 o
   9  -6   3     1044.30     1057.79     58.13 o
  10  -6   3      624.82      668.89     48.09 o
 -10  -5   3     1838.82     1911.36    144.84 o
  -9  -5   3     3412.10     3321.75    130.19 o
  -8  -5   3       38.14       28.14     16.83 o
  -7  -5   3      737.66      640.34     50.54 o
  -6  -5   3     1330.02     1296.63     68.02 o
  -5  -5   3       71.71       74.28     14.36 o
  -4  -5   3      776.81      787.74     29.96 o
  -3  -5   3      147.62      154.67     12.87 o
  -2  -5   3     1323.49     1244.61     29.57 o
  -1  -5   3     3637.41     3766.60     83.96 o
   0  -5   3     1667.74     1785.96     35.22 o
   1  -5   3      540.65      564.36     26.70 o
   2  -5   3     1827.16     1759.52     50.67 o
   3  -5   3      382.89      342.49     27.67 o
   4  -5   3      373.69      308.83     53.09 o
   5  -5   3     3354.06     3500.30     96.57 o
   6  -5   3      327.10      297.98     19.04 o
   7  -5   3       10.25      -16.59     11.06 o
   8  -5   3     1921.49     1962.70     73.29 o
   9  -5   3      131.35      134.06     21.81 o
  10  -5   3      408.40      469.88     43.93 o
  11  -5   3      929.44      975.25     76.35 o
 -11  -4   3     1712.88     1759.64    153.13 o
 -10  -4   3      556.02      448.09     72.66 o
  -9  -4   3       13.61       22.82     48.82 o
  -8  -4   3      532.82      486.15     58.44 o
  -7  -4   3      789.59      699.11     51.19 o
  -6  -4   3        0.47       -0.57     10.17 o
  -5  -4   3      379.56      387.78     22.04 o
  -4  -4   3      119.32      120.03     12.12 o
  -3  -4   3       92.74      110.89     11.66 o
  -2  -4   3       56.62       57.66      6.69 o
  -1  -4   3      417.03      422.18     15.97 o
   0  -4   3      499.55      509.60     14.29 o
   1  -4   3     5199.30     5103.11     83.74 o
   2  -4   3     2950.92     2860.13     62.33 o
   3  -4   3     2526.03     2576.56     83.49 o
   4  -4   3     6751.53     6632.54     77.75 o
   5  -4   3     1635.95     1656.60     46.24 o
   6  -4   3      166.77      154.09     13.26 o
   7  -4   3     1731.11     1665.49     49.09 o
   8  -4   3       72.10       96.04     16.62 o
   9  -4   3      915.56      973.78     51.25 o
  10  -4   3     1001.35     1019.76     54.84 o
  11  -4   3      184.77      199.71     34.59 o
 -11  -3   3      267.25      253.80     57.14 o
 -10  -3   3      359.72      380.41     33.41 o
  -9  -3   3     1274.22     1303.01     76.74 o
  -8  -3   3      234.67      246.18     31.70 o
  -7  -3   3      680.35      670.55     48.91 o
  -6  -3   3     3735.76     3638.88    113.30 o
  -5  -3   3     4291.30     4340.72     82.79 o
  -4  -3   3     1500.30     1353.11     41.15 o
  -3  -3   3      104.31      107.78      9.82 o
  -2  -3   3      597.71      562.67     20.33 o
  -1  -3   3     3268.08     3374.43     47.96 o
   0  -3   3     7316.60     7266.23     71.52 o
   1  -3   3     1962.50     1940.86     37.24 o
   2  -3   3     4188.35     4125.43     57.19 o
   3  -3   3    17961.79    17943.73    186.88 o
   4  -3   3     7424.92     7886.81    119.46 o
   5  -3   3       18.16       22.28      5.97 o
   6  -3   3     2204.21     2244.80     53.09 o
   7  -3   3      342.65      340.41     21.26 o
   8  -3   3     1026.99     1049.39     40.07 o
   9  -3   3     1551.86     1564.69     52.59 o
  10  -3   3     1146.85     1170.97     47.99 o
  11  -3   3       23.99       -3.01     28.99 o
  12  -3   3      720.16      757.77     68.89 o
 -11  -2   3      154.59      158.99     55.28 o
 -10  -2   3      376.26      413.58     36.14 o
  -9  -2   3       42.43       33.53     35.72 o
  -8  -2   3      463.64      433.28     41.70 o
  -7  -2   3     4042.16     3893.26    121.92 o
  -6  -2   3    13153.83    13721.96    237.38 o
  -5  -2   3        0.76       -1.16      5.93 o
  -4  -2   3     2804.82     2851.12    102.16 o
  -3  -2   3     1294.46     1267.36     37.82 o
  -2  -2   3      849.23      804.76     23.38 o
  -1  -2   3    10726.77    10835.18    139.55 o
   0  -2   3     7634.41     8030.45     82.16 o
   1  -2   3     1867.56     1818.63     38.96 o
   2  -2   3     5820.14     5534.29     78.38 o
   3  -2   3       83.28       88.02      6.34 o
   4  -2   3     1296.54     1259.92     36.34 o
   5  -2   3     1733.00     1677.31     41.28 o
   6  -2   3     1562.89     1600.44     43.07 o
   7  -2   3       42.38       32.41      9.13 o
   8  -2   3     2688.94     2706.96     65.15 o
   9  -2   3     1123.07     1179.01     43.85 o
  10  -2   3       48.09       40.56     10.98 o
  11  -2   3      893.81      963.23     54.51 o
  12  -2   3       41.57       31.67     24.46 o
 -11  -1   3      161.12      183.16     28.68 o
 -10  -1   3      416.37      467.07     38.67 o
  -9  -1   3      226.97      204.53     29.89 o
  -8  -1   3     2701.11     2566.26    100.97 o
  -7  -1   3     1582.04     1472.55     70.97 o
  -6  -1   3       87.52       77.22     16.46 o
  -5  -1   3     4363.67     4506.29    132.58 o
  -4  -1   3     1042.18     1020.59     55.74 o
  -3  -1   3     2350.80     2328.34     52.89 o
  -2  -1   3     1667.67     1620.78     29.68 o
  -1  -1   3    15166.85    15836.07    255.77 o
   0  -1   3    24973.17    25938.95    302.01 o
   1  -1   3     1712.13     1821.76     62.85 o
   2  -1   3     6116.14     6474.14     73.93 o
   3  -1   3     4564.58     4384.93     88.92 o
   4  -1   3    12488.31    12686.89    173.03 o
   5  -1   3     1459.28     1348.23     35.30 o
   6  -1   3      241.23      201.71     16.43 o
   7  -1   3     7999.11     8329.95    106.57 o
   8  -1   3     2534.45     2585.86     67.40 o
   9  -1   3       90.54       86.53     11.41 o
  10  -1   3      762.08      782.09     44.74 o
  11  -1   3       76.83       -7.95     19.56 o
  12  -1   3     1320.27     1385.50     68.18 o
 -11   0   3      453.98      504.46     51.05 o
 -10   0   3       19.35       -0.33     12.05 o
  -9   0   3     2064.37     2065.58     77.05 o
  -8   0   3      560.58      515.67     54.90 o
  -7   0   3      680.90      685.40     48.20 o
  -6   0   3     2936.37     2936.14     97.60 o
  -5   0   3      114.30       91.27     16.28 o
  -4   0   3     3652.29     3616.31     97.54 o
  -3   0   3     2979.60     2968.88     61.95 o
  -2   0   3     2358.47     2287.58     50.28 o
  -1   0   3     5211.54     5812.35     66.27 o
   0   0   3      581.69      553.50     11.64 o
   1   0   3     1388.53     1315.96     24.86 o
   2   0   3     5224.51     5055.78     85.67 o
   3   0   3    16330.58    16117.99    212.22 o
   4   0   3     4915.25     5196.41    127.62 o
   5   0   3     8069.02     8545.28    109.60 o
   6   0   3    10634.20    10868.93    120.06 o
   7   0   3     1933.94     1965.53     55.16 o
   8   0   3      185.27      219.99     14.83 o
   9   0   3     1851.56     1902.47     46.14 o
  10   0   3       32.60       40.34     13.66 o
  11   0   3      667.59      615.88     47.86 o
  12   0   3      352.01      378.62     43.07 o
 -11   1   3      255.16      260.65     40.40 o
 -10   1   3     1399.53     1427.87     67.61 o
  -9   1   3      847.94      845.96     49.25 o
  -8   1   3      277.20      294.58     34.35 o
  -7   1   3      789.33      810.13     63.57 o
  -6   1   3      272.34      309.34     30.06 o
  -5   1   3      655.73      601.97     39.20 o
  -4   1   3     1657.32     1461.77     60.65 o
  -3   1   3     3752.00     3791.59     94.41 o
  -2   1   3     3000.93     3307.42     55.19 o
  -1   1   3       82.55       70.11      6.12 o
   0   1   3       59.62       59.83      4.33 o
   1   1   3       38.27       40.43      3.20 o
   2   1   3     2291.13     2254.06     46.50 o
   3   1   3      769.61      762.89     24.60 o
   4   1   3     4651.37     4487.96     59.76 o
   5   1   3     5218.25     5368.95     63.67 o
   6   1   3        3.95        2.22      4.69 o
   7   1   3     3793.11     4105.62     61.93 o
   8   1   3     2375.55     2527.79     48.73 o
   9   1   3      252.59      252.97     24.28 o
  10   1   3       86.17       72.40     12.91 o
  11   1   3      193.57      201.95     29.61 o
  12   1   3      191.72      243.73     37.98 o
 -11   2   3     1149.53     1118.03     62.92 o
 -10   2   3      859.43      809.56     51.13 o
  -9   2   3       19.02       22.51     18.69 o
  -8   2   3     1188.97     1178.26     55.38 o
  -7   2   3     2342.27     2339.60     92.89 o
  -6   2   3      584.73      553.14     40.59 o
  -5   2   3     4755.33     4576.79    120.85 o
  -4   2   3     7083.90     6787.43    146.89 o
  -3   2   3       12.66       16.21      7.46 o
  -2   2   3     5820.80     5949.58    117.85 o
  -1   2   3     4037.12     4067.47     71.19 o
   0   2   3     1501.34     1555.51     32.31 o
   1   2   3     3268.75     3243.77     31.84 o
   2   2   3     2515.42     2273.23     36.90 o
   3   2   3     1260.20     1233.30     58.66 o
   4   2   3     2991.34     3014.26     78.85 o
   5   2   3      336.31      314.78     24.46 o
   6   2   3     3633.03     3772.01     49.55 o
   7   2   3     3792.59     4027.07     58.06 o
   8   2   3     1504.43     1608.38     46.39 o
   9   2   3        6.88        5.12      9.38 o
  10   2   3     2536.72     2585.07    101.83 o
  11   2   3      628.67      674.25     55.16 o
  12   2   3        1.14      -11.33     23.18 o
 -11   3   3       52.25       50.22     14.86 o
 -10   3   3      127.46       77.21     22.33 o
  -9   3   3     2817.56     2832.17     94.58 o
  -8   3   3      118.07      133.73     18.63 o
  -7   3   3        2.00      -14.60     15.15 o
  -6   3   3     5139.55     5065.28    138.32 o
  -5   3   3     2471.72     2313.07     82.56 o
  -4   3   3     2311.06     2392.09     64.98 o
  -3   3   3     4906.17     4659.63     91.56 o
  -2   3   3     2885.93     3061.93     66.55 o
  -1   3   3    13040.54    13442.14    177.12 o
   0   3   3     3693.61     3658.59     69.30 o
   1   3   3     1860.24     1876.03     32.27 o
   2   3   3      216.58      190.42      7.56 o
   3   3   3      189.86      153.36     10.38 o
   4   3   3      214.53      241.03     13.61 o
   5   3   3     2988.43     3075.54     67.24 o
   6   3   3     5750.87     6011.39    148.28 o
   7   3   3     1523.62     1605.08     62.39 o
   8   3   3      924.15      987.45     47.51 o
   9   3   3     3259.15     3455.59    111.10 o
  10   3   3      923.53      933.32     63.86 o
  11   3   3      128.04       78.81     30.75 o
  12   3   3      370.25      455.71     69.90 o
 -10   4   3     2149.92     2172.35     88.51 o
  -9   4   3     1695.39     1612.81     99.95 o
  -8   4   3     1738.90     1687.04     69.39 o
  -7   4   3     1891.86     1849.07     69.18 o
  -6   4   3      360.84      373.42     34.78 o
  -5   4   3      198.46      195.31     19.61 o
  -4   4   3     1122.68     1199.25     46.32 o
  -3   4   3      276.71      325.19     22.74 o
  -2   4   3      681.69      576.57     28.04 o
  -1   4   3     9225.08     9578.13    141.64 o
   0   4   3     5114.49     5215.92     81.64 o
   1   4   3       66.36       68.92      8.59 o
   2   4   3     1841.93     1813.27     46.21 o
   3   4   3       58.62       69.53      4.81 o
   4   4   3      775.40      634.34     18.42 o
   5   4   3     4543.19     3824.97    394.43 o
   6   4   3      425.38      371.93     21.67 o
   7   4   3     1663.89     1680.43     39.89 o
   8   4   3     4556.60     4441.66    189.09 o
   9   4   3      611.63      549.98     65.99 o
  10   4   3     1292.69     1335.81    109.85 o
  11   4   3     1097.18     1274.47    112.82 o
  12   4   3      130.73      215.96     52.65 o
 -10   5   3      483.60      473.71     39.89 o
  -9   5   3      610.32      679.37     47.49 o
  -8   5   3     2250.82     2329.87     83.94 o
  -7   5   3      531.75      539.07     37.13 o
  -6   5   3       16.66       12.44     11.12 o
  -5   5   3      563.28      572.50     34.67 o
  -4   5   3     1417.14     1435.21     96.50 o
  -3   5   3      227.74      283.13     22.04 o
  -2   5   3      827.03      725.33     35.35 o
  -1   5   3     1677.78     1618.38     49.19 o
   0   5   3       17.34       29.03      6.81 o
   1   5   3     2116.97     2006.14     55.24 o
   2   5   3     1358.08     1260.41     43.22 o
   3   5   3     6544.23     5517.36    612.90 o
   4   5   3     3794.78     3566.73    126.35 o
   5   5   3        0.93      -18.61     12.41 o
   6   5   3     2616.47     2332.48    123.53 o
   7   5   3      565.49      518.71     58.36 o
   8   5   3      233.05      167.24     37.31 o
   9   5   3     1504.86     1599.78    117.30 o
  10   5   3     2421.18     2360.29    153.00 o
  11   5   3      362.42      319.92     60.36 o
  12   5   3        4.75      -48.41     32.27 o
  -9   6   3      387.62      385.85     81.30 o
  -8   6   3       10.33       -7.94     12.62 o
  -7   6   3      513.10      518.11     38.11 o
  -6   6   3     3014.47     2944.63     77.35 o
  -5   6   3     2913.09     2864.19     72.31 o
  -4   6   3       39.69       32.47     14.65 o
  -3   6   3     1109.81     1063.95     45.03 o
  -2   6   3     1831.68     1765.96     56.52 o
  -1   6   3      297.44      296.42     25.88 o
   0   6   3     2092.98     2093.82     51.59 o
   1   6   3       21.12       22.27      7.29 o
   2   6   3     6063.79     5819.47    111.61 o
   3   6   3     3285.33     3213.49     95.65 o
   4   6   3      508.33      526.00     25.77 o
   5   6   3      297.64      338.34     21.61 o
   6   6   3        6.27       10.81      5.67 o
   7   6   3      633.63      628.12     66.95 o
   8   6   3     1097.84     1062.66     91.03 o
   9   6   3     1575.52     1711.43    123.43 o
  10   6   3       73.48       49.31     35.24 o
  11   6   3      169.19      183.96     42.75 o
  12   6   3      623.17      715.35     94.61 o
  -9   7   3       47.60       42.55     17.55 o
  -8   7   3      917.66      871.15     67.92 o
  -7   7   3     3698.45     3736.96    115.35 o
  -6   7   3     2262.95     2170.92     66.93 o
  -5   7   3       25.70       19.31      8.46 o
  -4   7   3     6492.67     6491.99    115.58 o
  -3   7   3     1905.15     1870.29     55.00 o
  -2   7   3      507.97      484.70     25.84 o
  -1   7   3     1633.53     1712.35     61.27 o
   0   7   3      161.27      165.38     14.49 o
   1   7   3      848.56      876.02     37.52 o
   2   7   3     1897.99     1869.79     67.01 o
   3   7   3     1059.30      977.71     44.44 o
   4   7   3       40.99       30.15      7.91 o
   5   7   3      868.74      907.30     45.42 o
   6   7   3      388.70      359.78     30.54 o
   7   7   3      590.54      541.76     46.38 o
   8   7   3      840.56      873.65     62.17 o
   9   7   3     1112.34     1064.19     73.59 o
  10   7   3      323.37      349.56     63.61 o
  11   7   3      851.92      950.15    105.91 o
  -8   8   3     1146.34     1129.17     80.66 o
  -7   8   3      447.14      479.53     41.75 o
  -6   8   3      886.86      850.30     53.00 o
  -5   8   3     2572.79     2703.08     92.60 o
  -4   8   3      459.12      403.69     26.97 o
  -3   8   3     1543.44     1350.03     47.33 o
  -2   8   3     1148.61     1182.69     47.90 o
  -1   8   3      193.16      182.01     16.70 o
   0   8   3       10.42       12.54      7.70 o
   1   8   3      324.51      385.14     34.79 o
   2   8   3      190.61      180.06     12.90 o
   3   8   3      124.41      138.95     12.06 o
   4   8   3      390.82      367.23     29.62 o
   5   8   3      303.42      299.83     27.51 o
   6   8   3      947.89      906.13     49.53 o
   7   8   3     3600.36     3704.72    152.79 o
   8   8   3      418.58      448.93     78.50 o
   9   8   3      394.98      383.41     45.59 o
  10   8   3      461.49      419.80     49.65 o
  11   8   3       80.03       70.15     25.33 o
  -7   9   3      477.88      517.30     45.09 o
  -6   9   3      803.50      836.70     63.53 o
  -5   9   3       20.50      -15.54     40.79 o
  -4   9   3      245.09      252.96     31.64 o
  -3   9   3     3134.90     3071.34    109.75 o
  -2   9   3     1339.99     1249.04     46.48 o
  -1   9   3        1.01      -14.81      9.88 o
   0   9   3      144.10      127.85     13.78 o
   1   9   3      730.98      700.12     75.54 o
   2   9   3     1387.45     1330.52     57.94 o
   3   9   3      175.85      160.00     20.07 o
   4   9   3       37.25       21.85     14.77 o
   5   9   3     1837.48     1834.83     71.82 o
   6   9   3     2038.00     2095.95     80.17 o
   7   9   3       28.89       11.00     13.08 o
   8   9   3      324.10      320.60     41.50 o
   9   9   3      331.36      310.46     59.42 o
  10   9   3        5.80       17.69     21.40 o
  -6  10   3       13.13        6.62     29.33 o
  -5  10   3      984.44     1036.26     72.50 o
  -4  10   3     1839.34     2011.30     95.45 o
  -3  10   3     1430.76     1516.86    142.90 o
  -2  10   3       19.71       14.83     11.12 o
  -1  10   3     1837.70     1809.35     93.99 o
   0  10   3     1251.09     1153.85     73.48 o
   1  10   3        1.24      -19.88     15.86 o
   2  10   3     1811.87     1840.33     94.45 o
   3  10   3        5.00       -6.54     14.34 o
   4  10   3      867.75      840.88     54.69 o
   5  10   3      354.80      343.38     33.24 o
   6  10   3        9.00       41.84     16.23 o
   7  10   3      495.50      501.46     53.43 o
   8  10   3       96.14       43.36     17.19 o
   9  10   3        0.65      -23.35     29.51 o
  -5  11   3     1186.70     1293.95     82.95 o
  -4  11   3      139.42       90.94     38.01 o
  -3  11   3      594.30      558.54     58.17 o
  -2  11   3     1437.94     1406.03     89.11 o
  -1  11   3      223.21      220.64     33.75 o
   0  11   3      155.34      159.13     30.63 o
   1  11   3      375.91      434.96     48.67 o
   2  11   3       14.27       13.03     18.68 o
   3  11   3        4.70        3.01     15.49 o
   4  11   3       75.76       77.78     25.09 o
   5  11   3        0.06       28.28     21.75 o
   6  11   3      454.73      470.29     41.82 o
   7  11   3      236.33      235.48     30.15 o
   8  11   3        7.01       -0.42     15.06 o
  -3  12   3      772.45      768.13    154.23 o
  -2  12   3        0.18      -12.24     22.41 o
  -1  12   3      486.18      535.04     56.19 o
   0  12   3      563.82      474.92     52.64 o
   1  12   3      551.41      486.05     67.16 o
   2  12   3        1.10       -5.51     21.16 o
   3  12   3       12.76       28.04     20.20 o
   4  12   3       42.99       22.95     19.40 o
   5  12   3       98.18       98.41     27.96 o
   6  12   3      354.54      290.71     44.72 o
  -1  13   3      856.85      924.68     82.00 o
   0  13   3      538.91      580.65    114.76 o
   1  13   3        0.68       29.22     74.45 o
   2  13   3      221.95      180.06     35.11 o
   3  13   3      169.84       70.82     26.35 o
   4  13   3       27.04       16.35     42.16 o
  -2 -12   4       66.65      123.29     52.99 o
  -1 -12   4       58.18       31.29     32.88 o
   0 -12   4      774.77      890.76     72.85 o
   1 -12   4        4.18       -3.20     23.83 o
   2 -12   4      561.96      537.92     57.51 o
  -5 -11   4      486.74      518.94     74.15 o
  -4 -11   4      281.38      286.25     40.19 o
  -3 -11   4      152.57      130.89     55.96 o
  -2 -11   4     1207.49     1260.27     65.00 o
  -1 -11   4      857.69      876.15     65.07 o
   0 -11   4        0.10       -2.21     43.41 o
   1 -11   4      798.04      905.08     55.61 o
   2 -11   4      345.81      337.04     34.82 o
   3 -11   4      264.17      265.95     31.73 o
   4 -11   4      498.35      511.40     44.96 o
   5 -11   4      249.87      275.56     41.83 o
  -6 -10   4      455.98      431.15     39.70 o
  -5 -10   4      375.98      393.73     46.27 o
  -4 -10   4      184.22      186.91     32.70 o
  -3 -10   4     1313.35     1339.02     81.45 o
  -2 -10   4      287.43      297.85     30.67 o
  -1 -10   4      144.93      154.94     18.05 o
   0 -10   4     1415.04     1547.42     56.89 o
   1 -10   4      454.02      456.09     31.60 o
   2 -10   4       94.84       64.28     13.15 o
   3 -10   4      509.34      522.98     35.14 o
   4 -10   4       65.74       66.41     17.21 o
   5 -10   4       15.83       -4.14     19.08 o
   6 -10   4       89.61       77.31     46.59 o
  -7  -9   4      217.53      200.13     22.53 o
  -6  -9   4      150.09      144.66     19.16 o
  -5  -9   4      216.90      208.25     23.43 o
  -4  -9   4     1484.02     1573.09     68.16 o
  -3  -9   4       20.64       25.76     10.67 o
  -2  -9   4     1080.90     1054.37     45.13 o
  -1  -9   4     2257.43     2354.86     60.62 o
   0  -9   4      473.13      505.46     30.37 o
   1  -9   4       20.24       27.25      9.78 o
   2  -9   4      342.93      338.99     25.79 o
   3  -9   4       63.88       65.32     17.10 o
   4  -9   4       90.21      128.00     19.84 o
   5  -9   4      354.78      378.38     34.42 o
   6  -9   4      480.40      491.65     39.07 o
   7  -9   4      217.49      200.85     34.58 o
   8  -9   4     1201.50     1226.80     84.09 o
  -8  -8   4      570.79      520.13     43.44 o
  -7  -8   4       69.96       86.05     22.23 o
  -6  -8   4       22.73       14.39      9.07 o
  -5  -8   4       82.88       85.26     13.71 o
  -4  -8   4        0.89       15.13      8.67 o
  -3  -8   4     1382.25     1409.29     43.62 o
  -2  -8   4     1920.43     1949.13     65.61 o
  -1  -8   4     1705.36     1739.42     48.83 o
   0  -8   4      107.37       94.33     11.84 o
   1  -8   4      918.46      948.85     39.40 o
   2  -8   4     1701.69     1735.11     55.35 o
   3  -8   4        8.78       -0.42     10.32 o
   4  -8   4      965.02     1000.57     49.69 o
   5  -8   4      239.04      244.13     26.34 o
   6  -8   4      425.60      420.11     35.18 o
   7  -8   4      742.79      726.79     59.41 o
   8  -8   4       67.22       70.30     23.90 o
   9  -8   4      338.85      358.14    102.04 o
  -9  -7   4      330.42      314.63     43.27 o
  -8  -7   4      612.56      633.31     46.27 o
  -7  -7   4      170.43      166.19     24.17 o
  -6  -7   4       17.30       12.82     10.45 o
  -5  -7   4       32.83        7.72      9.79 o
  -4  -7   4       63.49       53.16      8.45 o
  -3  -7   4     3372.41     3540.86     69.58 o
  -2  -7   4     1120.28     1169.95     37.29 o
  -1  -7   4      176.08      172.89     11.71 o
   0  -7   4     4656.06     4763.04     81.33 o
   1  -7   4     3035.47     3029.25     62.75 o
   2  -7   4       61.27       56.50     13.50 o
   3  -7   4     2608.33     2717.97     76.61 o
   4  -7   4     1128.49     1069.33     48.73 o
   5  -7   4        0.61        9.12     19.99 o
   6  -7   4     1346.26     1370.81     60.41 o
   7  -7   4       15.90       58.30     22.30 o
   8  -7   4      599.28      624.82     56.16 o
   9  -7   4      436.99      498.77     51.43 o
  10  -7   4       92.83       75.53     29.96 o
  -9  -6   4      704.10      652.57     60.04 o
  -8  -6   4       31.22       35.55     21.53 o
  -7  -6   4      145.09      128.33     23.57 o
  -6  -6   4      283.66      254.16     32.29 o
  -5  -6   4      362.46      355.06     29.13 o
  -4  -6   4      409.90      433.30     22.01 o
  -3  -6   4      162.45      153.78     11.90 o
  -2  -6   4      846.70      858.94     26.65 o
  -1  -6   4     5413.30     5791.09     81.83 o
   0  -6   4      170.27      179.77     11.25 o
   1  -6   4     3975.16     3987.35     66.34 o
   2  -6   4     5039.80     4874.54     99.54 o
   3  -6   4     1534.40     1606.12     59.37 o
   4  -6   4        0.89        4.47      8.50 o
   5  -6   4       12.37       10.32     10.15 o
   6  -6   4      627.41      637.75     49.31 o
   7  -6   4      110.77      128.88     23.62 o
   8  -6   4      626.90      681.91     55.23 o
   9  -6   4      203.97      152.71     29.11 o
  10  -6   4      205.33      189.96     58.20 o
 -10  -5   4      205.79      312.98     63.10 o
  -9  -5   4        1.64      -15.78     23.45 o
  -8  -5   4     1077.29     1044.18     70.17 o
  -7  -5   4     1343.68     1262.99     74.25 o
  -6  -5   4      159.34      168.11     27.48 o
  -5  -5   4     3757.95     3783.50    119.68 o
  -4  -5   4     1187.57     1206.14     44.76 o
  -3  -5   4      781.61      761.69     29.05 o
  -2  -5   4     1604.39     1614.14     35.50 o
  -1  -5   4      760.63      784.78     23.04 o
   0  -5   4     5102.50     5349.29     63.79 o
   1  -5   4     8001.02     7953.96    124.65 o
   2  -5   4     3733.60     3741.43     79.49 o
   3  -5   4        3.46        7.59      7.57 o
   4  -5   4     2951.06     2949.37     75.25 o
   5  -5   4     1527.78     1283.88    108.12 o
   6  -5   4      186.15      155.26     23.85 o
   7  -5   4      864.71      879.00     56.55 o
   8  -5   4      157.86      156.72     26.16 o
   9  -5   4      532.12      540.42     49.44 o
  10  -5   4     1624.59     1590.55     86.82 o
  11  -5   4      627.65      686.68     87.11 o
 -10  -4   4       14.19       22.19     16.91 o
  -9  -4   4     1096.90     1109.08     73.88 o
  -8  -4   4      979.46      848.42     62.04 o
  -7  -4   4      312.30      304.11     39.38 o
  -6  -4   4     3730.68     3629.85    135.16 o
  -5  -4   4      452.52      462.34     26.22 o
  -4  -4   4        1.11        2.06      7.48 o
  -3  -4   4       32.30       28.62      9.39 o
  -2  -4   4       94.31      121.51      9.80 o
  -1  -4   4     2067.80     2044.15     39.04 o
   0  -4   4     5538.18     5617.93     68.70 o
   1  -4   4     2215.14     2119.12     41.77 o
   2  -4   4       11.02        7.00      3.99 o
   3  -4   4     6638.54     6474.20    111.37 o
   4  -4   4     2318.87     1866.04    148.24 o
   5  -4   4      227.56      260.76     17.78 o
   6  -4   4     2538.76     2548.21     64.92 o
   7  -4   4     1063.36     1025.37     42.51 o
   8  -4   4      685.41      748.34     51.17 o
   9  -4   4      429.46      478.52     44.54 o
  10  -4   4      219.86      213.45     30.80 o
  11  -4   4      861.21      865.93     99.51 o
 -10  -3   4      499.32      588.88     55.64 o
  -9  -3   4      410.27      314.61     43.88 o
  -8  -3   4      194.91      176.33     28.74 o
  -7  -3   4       62.48       82.95     20.59 o
  -6  -3   4      157.08      158.62     24.68 o
  -5  -3   4      439.89      467.86     25.62 o
  -4  -3   4       49.36       50.13      8.70 o
  -3  -3   4       54.86       56.08     10.13 o
  -2  -3   4      116.50      128.10      9.90 o
  -1  -3   4     4247.57     4147.00     57.19 o
   0  -3   4      222.91      196.39     10.05 o
   1  -3   4       25.44       31.88      5.22 o
   2  -3   4     5050.90     4804.81    124.06 o
   3  -3   4     2247.99     2331.26     41.66 o
   4  -3   4     6039.61     5920.77    101.88 o
   5  -3   4    13025.48    13106.79    183.22 o
   6  -3   4     1024.06     1026.43     39.39 o
   7  -3   4       58.47       65.05     11.42 o
   8  -3   4       37.26       27.59      8.56 o
   9  -3   4       40.28       31.97     10.77 o
  10  -3   4      211.04      264.78     27.43 o
  11  -3   4      151.24      214.40     45.29 o
  12  -3   4        2.67      -35.41     29.95 o
 -11  -2   4     1482.42     1471.03     86.59 o
 -10  -2   4      832.85      797.33     62.54 o
  -9  -2   4       12.28       -6.97     17.83 o
  -8  -2   4      143.85      123.50     23.86 o
  -7  -2   4      139.40      149.01     25.33 o
  -6  -2   4       19.73        8.63     12.03 o
  -5  -2   4     3282.53     3549.11    143.27 o
  -4  -2   4     1555.04     1549.66     47.62 o
  -3  -2   4        0.52       -4.79      6.77 o
  -2  -2   4     6690.62     6676.81    109.12 o
  -1  -2   4     6178.35     6383.95    108.96 o
   0  -2   4     5449.35     5640.03     64.12 o
   1  -2   4     5027.75     4430.64    251.87 o
   2  -2   4      252.30      275.13     11.05 o
   3  -2   4     8062.54     7946.74    117.40 o
   4  -2   4    11801.24    11632.10    224.55 o
   5  -2   4     4630.99     4699.88     88.07 o
   6  -2   4      363.42      340.65     22.21 o
   7  -2   4     1066.45     1076.91     42.40 o
   8  -2   4      624.59      689.88     35.55 o
   9  -2   4       67.35       34.72     10.05 o
  10  -2   4      232.40      270.10     25.10 o
  11  -2   4      343.04      302.62     37.10 o
  12  -2   4      120.28      113.97     33.81 o
 -11  -1   4     1302.40     1438.24     72.87 o
 -10  -1   4      159.36      155.37     24.09 o
  -9  -1   4      706.11      700.92     56.23 o
  -8  -1   4      582.79      519.62     46.65 o
  -7  -1   4      439.96      458.10     41.69 o
  -6  -1   4     1811.11     1651.42     74.74 o
  -5  -1   4     2931.71     2813.67     95.21 o
  -4  -1   4       71.29       66.53     10.43 o
  -3  -1   4     5287.57     5084.07     93.06 o
  -2  -1   4     2107.09     2136.42     42.54 o
  -1  -1   4      658.45      641.31     21.78 o
   0  -1   4     5408.57     5473.00     70.79 o
   1  -1   4      807.99      788.56     21.05 o
   2  -1   4     1949.09     1927.39     31.99 o
   3  -1   4     8609.38     8492.55    179.47 o
   4  -1   4      547.21      509.72     23.51 o
   5  -1   4        1.40       -0.41      5.83 o
   6  -1   4      994.16      936.29     36.15 o
   7  -1   4      798.57      747.58     34.28 o
   8  -1   4       16.16       21.28     15.03 o
   9  -1   4     2948.05     3042.66     80.74 o
  10  -1   4      375.21      420.90     40.37 o
  11  -1   4       72.35       90.74     23.39 o
  12  -1   4      505.82      578.22     56.02 o
 -11   0   4        0.23        9.60     17.77 o
 -10   0   4      817.08      852.85     52.70 o
  -9   0   4     1223.59     1064.93     69.45 o
  -8   0   4      146.64      147.17     26.69 o
  -7   0   4     2303.30     2322.53     95.13 o
  -6   0   4      792.25      743.58     48.64 o
  -5   0   4     1888.88     1871.57     74.75 o
  -4   0   4     2442.19     2331.55    110.62 o
  -3   0   4      267.74      250.19     18.89 o
  -2   0   4     3289.86     3377.86     87.54 o
  -1   0   4     4436.88     4734.34     97.54 o
   0   0   4      590.99      588.88     13.65 o
   1   0   4        1.25        4.80      3.56 o
   2   0   4    10603.36    10296.00    154.17 o
   3   0   4     2064.63     2040.66     47.59 o
   4   0   4     1916.51     1998.33     67.44 o
   5   0   4     4880.30     4871.31     87.41 o
   6   0   4     2331.68     2326.31     69.33 o
   7   0   4     1185.14     1211.55     42.68 o
   8   0   4     5891.08     6326.98    133.95 o
   9   0   4     3078.66     3213.73     80.97 o
  10   0   4      218.20      230.66     30.91 o
  11   0   4      156.27      190.55     35.64 o
  12   0   4       94.18       77.31     33.04 o
 -11   1   4     1189.52     1197.15     68.09 o
 -10   1   4      615.44      624.81     46.32 o
  -9   1   4      554.86      641.45     54.33 o
  -8   1   4      811.09      821.57     58.39 o
  -7   1   4     1092.79     1078.38     63.62 o
  -6   1   4       93.05       92.78     17.85 o
  -5   1   4      157.66      157.88     21.34 o
  -4   1   4      202.16      184.24     20.57 o
  -3   1   4     3769.62     3787.64     99.92 o
  -2   1   4     8192.64     8628.96    111.55 o
  -1   1   4     1916.71     1864.00     39.04 o
   0   1   4     3983.47     4058.81     60.74 o
   1   1   4     9187.19     9466.78     89.19 o
   2   1   4     1848.81     1814.75     25.06 o
   3   1   4     3620.60     3724.68     75.06 o
   4   1   4    10286.01    10605.12    162.65 o
   5   1   4       54.78       63.15      7.01 o
   6   1   4     4039.15     4089.09     69.25 o
   7   1   4     7201.20     7425.40    122.61 o
   8   1   4     1428.33     1501.86     48.62 o
   9   1   4        5.21        6.00     10.30 o
  10   1   4      328.37      287.16     32.81 o
  11   1   4       15.50        5.74     18.19 o
  12   1   4      161.41      184.49     46.75 o
 -10   2   4      602.99      642.89     48.25 o
  -9   2   4     2838.75     2919.21     98.03 o
  -8   2   4      769.48      739.31     55.24 o
  -7   2   4     2268.77     2336.00     95.84 o
  -6   2   4       38.52       55.03     14.22 o
  -5   2   4      443.49      452.60     39.97 o
  -4   2   4      130.58      124.84     19.13 o
  -3   2   4     1141.46     1127.47     40.87 o
  -2   2   4      431.38      420.21     22.97 o
  -1   2   4     4601.42     4580.25     71.25 o
   0   2   4     7698.15     7651.88     84.65 o
   1   2   4     2118.81     2130.60     50.99 o
   2   2   4     3299.23     3242.76     33.20 o
   3   2   4     4758.33     4607.46     67.17 o
   4   2   4      279.19      319.51     18.20 o
   5   2   4     3306.10     3254.57    118.46 o
   6   2   4     3805.99     3233.66    329.66 o
   7   2   4        0.74       -3.73      5.14 o
   8   2   4      414.97      447.52     25.02 o
   9   2   4      479.40      538.58     40.44 o
  10   2   4      206.05      184.72     38.50 o
  11   2   4       71.69       39.70     26.84 o
  12   2   4      417.60      459.20     70.25 o
 -10   3   4     1929.75     1922.70     83.58 o
  -9   3   4     2807.46     2706.12     98.04 o
  -8   3   4        1.97       27.44     19.51 o
  -7   3   4      130.83      163.19     25.68 o
  -6   3   4     6597.55     6502.41    220.77 o
  -5   3   4       74.45       82.87     17.75 o
  -4   3   4     3326.75     3303.42     81.92 o
  -3   3   4     1567.43     1532.30     49.96 o
  -2   3   4       82.09       52.94      9.66 o
  -1   3   4     3251.01     3182.10     67.89 o
   0   3   4       80.25       76.68      8.40 o
   1   3   4     3683.47     3563.17     52.37 o
   2   3   4     3732.84     3550.65     55.12 o
   3   3   4     1360.50     1324.03     29.63 o
   4   3   4       98.18       65.80      9.19 o
   5   3   4     1852.21     1812.58     45.39 o
   6   3   4     1318.35     1322.44     39.06 o
   7   3   4       33.33       46.22     14.86 o
   8   3   4     3160.19     3298.49     83.67 o
   9   3   4       16.87        8.41     16.32 o
  10   3   4      660.21      740.63     79.41 o
  11   3   4     1907.16     1975.76    139.72 o
  12   3   4      451.74      401.57     69.92 o
 -10   4   4      623.08      624.76     46.66 o
  -9   4   4      174.15      163.35     24.96 o
  -8   4   4     4000.85     3837.91    111.88 o
  -7   4   4      581.26      573.92     48.17 o
  -6   4   4     1546.13     1491.58     73.13 o
  -5   4   4     4725.01     4768.29    179.05 o
  -4   4   4     2413.66     2386.58     69.99 o
  -3   4   4      366.81      314.43     23.40 o
  -2   4   4       30.25       16.97      6.69 o
  -1   4   4      450.82      390.73     23.33 o
   0   4   4     6704.27     6852.46    109.41 o
   1   4   4     5443.87     5564.72     82.75 o
   2   4   4        3.77        8.71      4.78 o
   3   4   4       76.86       59.22      6.39 o
   4   4   4     4420.31     4473.07    161.47 o
   5   4   4     6068.61     5809.67    381.81 o
   6   4   4       33.44       22.76      8.53 o
   7   4   4      833.92      802.72     38.27 o
   8   4   4     1823.78     1773.79    114.09 o
   9   4   4     2096.09     1996.85    128.63 o
  10   4   4     2503.18     2362.36    148.78 o
  11   4   4      109.93       88.85     31.89 o
  12   4   4      107.59       70.17     23.57 o
 -10   5   4      360.30      390.39     38.51 o
  -9   5   4     1254.76     1244.33     66.05 o
  -8   5   4      320.26      296.53     31.87 o
  -7   5   4     1174.30     1156.23     57.21 o
  -6   5   4     7080.80     7322.86    152.05 o
  -5   5   4     2291.85     2195.28     72.35 o
  -4   5   4      310.01      323.45     26.20 o
  -3   5   4       73.74       81.69     12.84 o
  -2   5   4       91.22      103.24     14.51 o
  -1   5   4     1198.27     1202.81     43.88 o
   0   5   4     2948.65     2958.54     71.04 o
   1   5   4     2578.56     2743.48     56.78 o
   2   5   4     2682.16     2697.51     49.26 o
   3   5   4     7698.47     7476.63    104.49 o
   4   5   4     2399.99     2380.93     39.01 o
   5   5   4     1333.04     1273.84     48.31 o
   6   5   4     6587.83     6763.44    163.98 o
   7   5   4       47.42       54.04     20.77 o
   8   5   4       11.35       12.84     13.90 o
   9   5   4     2074.72     2033.89    133.82 o
  10   5   4      279.76      178.50     44.97 o
  11   5   4       60.86       25.38     24.52 o
  12   5   4       55.71      102.90     36.60 o
  -9   6   4       69.37       82.99     22.00 o
  -8   6   4      406.49      395.29     35.64 o
  -7   6   4     1253.21     1240.78     60.65 o
  -6   6   4      875.45      896.46     42.42 o
  -5   6   4       74.28       52.59     12.58 o
  -4   6   4      138.48      152.53     19.93 o
  -3   6   4      722.11      736.20     39.07 o
  -2   6   4        5.98        3.35      7.86 o
  -1   6   4     1995.31     1906.64     59.71 o
   0   6   4      953.83      918.55     34.21 o
   1   6   4     2478.52     2488.99     57.41 o
   2   6   4     2016.19     1973.67     45.29 o
   3   6   4      629.14      609.73     33.53 o
   4   6   4     5413.10     5225.72     79.26 o
   5   6   4     7867.17     7410.33    228.57 o
   6   6   4       84.04       89.59     15.49 o
   7   6   4     2331.78     2358.78     96.78 o
   8   6   4      565.90      641.78     71.49 o
   9   6   4       92.43      124.44     38.23 o
  10   6   4       46.34       44.24     27.64 o
  11   6   4      205.10      357.05     64.63 o
  12   6   4        1.10       53.73     32.45 o
  -9   7   4      185.44      213.64     64.06 o
  -8   7   4      150.48      146.13     41.02 o
  -7   7   4      523.14      564.84     37.06 o
  -6   7   4      174.86      182.83     20.81 o
  -5   7   4     1391.51     1361.44     51.90 o
  -4   7   4     1272.82     1258.62     55.63 o
  -3   7   4      349.18      294.56     26.01 o
  -2   7   4     1137.04     1074.81     48.17 o
  -1   7   4      529.54      505.23     27.89 o
   0   7   4        1.03       -1.59      6.62 o
   1   7   4       27.97       23.85      8.09 o
   2   7   4      409.97      377.52     27.36 o
   3   7   4     5358.16     5292.40    114.67 o
   4   7   4     3239.17     3143.57     86.32 o
   5   7   4      182.58      169.65     20.47 o
   6   7   4      804.70      731.88     72.40 o
   7   7   4      814.24      820.10     57.81 o
   8   7   4      114.62      115.75     27.93 o
   9   7   4       46.16       58.59     19.22 o
  10   7   4      540.29      580.49     74.28 o
  11   7   4       51.46       28.04     26.31 o
  -8   8   4      246.82      234.13     39.62 o
  -7   8   4      503.70      576.30     46.74 o
  -6   8   4     2582.94     2614.82     94.90 o
  -5   8   4      807.49      729.76     39.50 o
  -4   8   4      362.32      361.17     26.75 o
  -3   8   4     3488.10     3563.41     83.61 o
  -2   8   4     1958.52     2064.88     59.26 o
  -1   8   4        1.33        7.20      7.06 o
   0   8   4      228.79      234.16     24.45 o
   1   8   4      301.80      279.34     19.83 o
   2   8   4      437.60      427.73     23.97 o
   3   8   4      424.06      416.43     31.45 o
   4   8   4     1129.34     1060.07     50.81 o
   5   8   4       47.03       45.82     14.53 o
   6   8   4     1542.64     1498.51     69.25 o
   7   8   4      847.62      739.11     47.35 o
   8   8   4      207.14      180.35     31.93 o
   9   8   4     1326.98     1432.96     86.78 o
  10   8   4      123.19      110.31     24.19 o
  11   8   4       70.28       45.79     24.06 o
  -7   9   4     1069.05     1064.77     87.70 o
  -6   9   4        8.60       14.44     15.36 o
  -5   9   4      732.54      701.83     47.93 o
  -4   9   4     1040.57     1080.11     61.48 o
  -3   9   4      590.47      538.16     36.95 o
  -2   9   4      217.34      212.95     20.46 o
  -1   9   4      139.78      173.82     18.07 o
   0   9   4      652.46      637.49     34.15 o
   1   9   4      320.93      330.11     29.28 o
   2   9   4      634.63      635.81     40.50 o
   3   9   4        2.68       -0.92     14.12 o
   4   9   4      705.68      671.34     42.97 o
   5   9   4     1543.70     1580.63     67.80 o
   6   9   4       75.31       34.68     13.65 o
   7   9   4      917.26      939.82     74.89 o
   8   9   4     1971.47     2163.47    107.92 o
   9   9   4      623.03      621.57     59.79 o
  10   9   4       50.05       70.10     27.14 o
  -6  10   4       82.51       43.66     28.97 o
  -5  10   4      248.71      285.53     42.29 o
  -4  10   4      161.38      172.35     30.76 o
  -3  10   4      114.44      145.20     48.14 o
  -2  10   4      922.59      954.47     51.58 o
  -1  10   4      827.82      724.42     59.96 o
   0  10   4       25.51       32.79     17.34 o
   1  10   4     1800.19     1717.91     91.31 o
   2  10   4      362.72      332.83     31.36 o
   3  10   4      584.86      569.47     41.14 o
   4  10   4      428.68      501.44     41.05 o
   5  10   4      123.70      103.20     19.92 o
   6  10   4     2913.05     3032.05    144.52 o
   7  10   4     1532.68     1612.51     75.56 o
   8  10   4      203.88      193.89     31.16 o
   9  10   4      110.01      132.94     43.26 o
  -5  11   4      325.09      416.64     48.46 o
  -4  11   4       20.76       34.50     31.35 o
  -3  11   4     1330.68     1264.34    117.94 o
  -2  11   4      148.61      100.72     35.83 o
  -1  11   4      579.50      501.49     51.83 o
   0  11   4     1226.94     1232.81     80.71 o
   1  11   4      576.75      522.70     53.83 o
   2  11   4      284.97      259.50     37.23 o
   3  11   4       34.69       24.92     22.91 o
   4  11   4      148.90       96.46     25.57 o
   5  11   4      663.63      731.26     70.01 o
   6  11   4      276.76      275.91     32.59 o
   7  11   4        5.96        2.45     14.62 o
   8  11   4      188.24      179.31     29.60 o
  -3  12   4       95.77       62.68     28.52 o
  -2  12   4      538.91      593.49     61.81 o
  -1  12   4      373.06      435.28     53.54 o
   0  12   4        0.62        9.86     21.77 o
   1  12   4      106.06       82.88     21.56 o
   2  12   4       83.82       62.31     20.56 o
   3  12   4        5.13      -18.65     23.09 o
   4  12   4       64.98       13.70     36.74 o
   5  12   4       74.06       40.08     23.23 o
   6  12   4        7.78        9.01     23.49 o
   0  13   4       69.46       34.40     24.07 o
   1  13   4      145.73       99.68     67.84 o
   2  13   4       25.87       34.64     24.74 o
   3  13   4       66.94      153.92     37.63 o
   4  13   4      261.75      184.63     35.05 o
  -4 -11   5       69.68       42.67     21.89 o
  -3 -11   5      475.14      522.90     55.12 o
  -2 -11   5     1019.51     1073.63     78.85 o
  -1 -11   5       40.28        8.44     29.34 o
   0 -11   5      487.44      483.97     62.25 o
   1 -11   5     1008.59     1069.06     75.76 o
   2 -11   5        0.25       -3.01     18.64 o
   3 -11   5      186.92      201.63     28.83 o
   4 -11   5       11.10       16.21     21.73 o
  -5 -10   5      110.13      108.35     24.77 o
  -4 -10   5     1070.57     1079.80     73.64 o
  -3 -10   5      316.17      332.31     42.78 o
  -2 -10   5       97.95      124.70     26.25 o
  -1 -10   5     1446.40     1473.07     72.66 o
   0 -10   5     1458.04     1531.60     68.77 o
   1 -10   5       91.31       82.12     18.59 o
   2 -10   5       73.21       78.74     41.67 o
   3 -10   5        3.38        2.07     13.43 o
   4 -10   5      349.05      373.42     44.03 o
   5 -10   5      282.08      418.82     48.39 o
   6 -10   5       36.56       35.14     23.73 o
  -7  -9   5      297.41      306.68     43.03 o
  -6  -9   5       35.67      -10.12     18.50 o
  -5  -9   5      803.61      819.75     54.25 o
  -4  -9   5      167.74      168.87     30.59 o
  -3  -9   5      648.10      619.75     53.07 o
  -2  -9   5     1894.82     2022.07     75.93 o
  -1  -9   5      809.82      810.53     41.04 o
   0  -9   5       58.22       58.40     13.85 o
   1  -9   5      467.39      499.29     36.89 o
   2  -9   5      369.45      391.42     33.89 o
   3  -9   5       16.33        0.47     13.72 o
   4  -9   5      125.26      131.18     27.37 o
   5  -9   5       36.18       19.75     60.51 o
   6  -9   5      123.22      123.33     24.88 o
   7  -9   5      430.76      427.32     53.66 o
  -8  -8   5      530.79      569.49     45.27 o
  -7  -8   5      146.87      102.12     21.23 o
  -6  -8   5      613.05      551.68     36.11 o
  -5  -8   5      180.71      154.34     19.63 o
  -4  -8   5      150.22      129.64     19.25 o
  -3  -8   5      920.86      950.32     41.73 o
  -2  -8   5       27.51       20.90      8.37 o
  -1  -8   5      351.89      348.92     23.25 o
   0  -8   5      481.07      505.02     26.30 o
   1  -8   5     1013.06     1085.99     43.07 o
   2  -8   5        1.13       -2.86      9.26 o
   3  -8   5      482.43      499.56     34.36 o
   4  -8   5      958.50      986.42     49.87 o
   5  -8   5        1.15       -3.46     11.03 o
   6  -8   5      707.76      716.30     65.26 o
   7  -8   5      166.30      129.23     36.16 o
   8  -8   5     1226.01     1384.28    107.02 o
   9  -8   5     1699.06     1585.21    132.95 o
  -8  -7   5      372.38      364.51     46.56 o
  -7  -7   5     1288.43     1225.77     65.38 o
  -6  -7   5      210.71      205.77     26.63 o
  -5  -7   5       16.69       30.62     11.71 o
  -4  -7   5      403.98      375.09     23.71 o
  -3  -7   5      642.74      648.79     26.00 o
  -2  -7   5        0.32        7.75      6.88 o
  -1  -7   5     1858.85     1899.52     49.29 o
   0  -7   5      917.30      880.06     32.63 o
   1  -7   5       14.75       -1.04      7.81 o
   2  -7   5     3512.47     3597.72     89.03 o
   3  -7   5     2722.73     2713.09     78.42 o
   4  -7   5        3.00        4.75     10.07 o
   5  -7   5        8.97       22.20     12.37 o
   6  -7   5      485.37      447.17     43.10 o
   7  -7   5     1822.32     1815.28     92.21 o
   8  -7   5      265.22      301.45     39.30 o
   9  -7   5        0.38       31.44     17.98 o
  -9  -6   5      534.70      533.93     57.95 o
  -8  -6   5     1470.65     1352.86    161.60 o
  -7  -6   5      204.05      167.41     28.85 o
  -6  -6   5       14.94        4.27     12.04 o
  -5  -6   5      518.93      574.23     37.48 o
  -4  -6   5      988.59      987.09     34.31 o
  -3  -6   5       43.78       43.64     10.79 o
  -2  -6   5     3873.95     3997.31     78.68 o
  -1  -6   5     3042.79     3188.73     64.23 o
   0  -6   5      879.28      907.24     31.77 o
   1  -6   5     5152.10     5203.00     82.91 o
   2  -6   5     2907.70     2979.45     75.42 o
   3  -6   5      135.60      135.83     15.93 o
   4  -6   5     1540.24     1589.39     57.47 o
   5  -6   5       59.14       47.45     15.11 o
   6  -6   5       12.01       -4.79     11.26 o
   7  -6   5      665.66      630.27     51.63 o
   8  -6   5        9.48      -16.43     18.94 o
   9  -6   5      110.43       85.93     21.42 o
  10  -6   5      244.29      168.95     36.57 o
  -9  -5   5      136.98       82.38     26.89 o
  -8  -5   5      209.71      261.61     38.33 o
  -7  -5   5       41.24       31.11     13.66 o
  -6  -5   5      729.56      724.59     56.17 o
  -5  -5   5      163.25      172.29     26.48 o
  -4  -5   5      959.19      947.64     43.73 o
  -3  -5   5     3612.89     3729.84     65.84 o
  -2  -5   5      989.11      988.76     28.05 o
  -1  -5   5     1188.21     1240.69     30.42 o
   0  -5   5     2041.00     2096.87     54.08 o
   1  -5   5      416.15      448.71     16.63 o
   2  -5   5     1084.90     1079.37     28.41 o
   3  -5   5     2346.62     2415.33     64.96 o
   4  -5   5      147.21      119.83     15.48 o
   5  -5   5      693.14      694.11     47.97 o
   6  -5   5      358.72      337.12     45.01 o
   7  -5   5      975.28      913.91     65.89 o
   8  -5   5        4.81       18.26     27.77 o
   9  -5   5      651.90      713.64     56.75 o
  10  -5   5        9.42        5.08     21.38 o
  11  -5   5      881.30      890.95    101.34 o
 -10  -4   5      204.93      201.97     37.33 o
  -9  -4   5      684.78      738.34     75.08 o
  -8  -4   5       91.55      123.50     42.33 o
  -7  -4   5      849.89      856.50     61.17 o
  -6  -4   5       36.03       69.84     19.73 o
  -5  -4   5     2165.16     2162.14     86.49 o
  -4  -4   5     6343.26     6532.85    123.79 o
  -3  -4   5     1750.13     1778.26     46.77 o
  -2  -4   5        5.84        5.54      5.56 o
  -1  -4   5     2040.91     2118.83     41.35 o
   0  -4   5      111.92      114.32      8.73 o
   1  -4   5      732.14      764.65     19.91 o
   2  -4   5     2019.90     1819.08     63.17 o
   3  -4   5     2548.23     2054.28    203.76 o
   4  -4   5       91.61       94.67      9.64 o
   5  -4   5     3103.13     2930.74     59.05 o
   6  -4   5     3681.24     3725.83     96.58 o
   7  -4   5        4.26       10.64     10.57 o
   8  -4   5      765.21      740.41     78.82 o
   9  -4   5       36.54       10.92     14.55 o
  10  -4   5     1810.77     1783.98     89.28 o
  11  -4   5     2109.94     2162.78    154.53 o
 -10  -3   5      392.79      376.94     45.95 o
  -9  -3   5        0.80       17.00     17.50 o
  -8  -3   5      147.95      147.76     53.34 o
  -7  -3   5        0.38       -1.59     18.60 o
  -6  -3   5     1503.59     1416.16     73.59 o
  -5  -3   5     6065.47     6083.03    118.89 o
  -4  -3   5     1650.22     1567.89     52.46 o
  -3  -3   5      111.76      121.64     14.47 o
  -2  -3   5     2815.21     2811.03     55.92 o
  -1  -3   5       31.44       47.17      5.86 o
   0  -3   5      527.86      551.25     17.08 o
   1  -3   5     3254.24     2977.21     74.02 o
   2  -3   5     3595.17     3508.86     61.17 o
   3  -3   5      141.73      110.91     12.04 o
   4  -3   5     2091.28     1979.07     48.79 o
   5  -3   5     1362.10     1367.89     44.49 o
   6  -3   5      364.35      394.92     24.92 o
   7  -3   5      855.44      881.97     39.85 o
   8  -3   5        1.86       -3.40      8.64 o
   9  -3   5     1127.31     1234.32     52.85 o
  10  -3   5      562.41      526.46     46.38 o
  11  -3   5        9.01       -1.40     23.76 o
  12  -3   5      546.59      476.70     69.76 o
 -10  -2   5        0.39      -27.16     18.11 o
  -9  -2   5       54.52       26.75     17.98 o
  -8  -2   5       34.56        3.27     18.37 o
  -7  -2   5       38.89       25.77     15.05 o
  -6  -2   5      306.59      300.27     38.90 o
  -5  -2   5      243.36      253.23     20.72 o
  -4  -2   5      498.11      466.62     27.62 o
  -3  -2   5     3297.43     3189.42     75.15 o
  -2  -2   5     6615.82     6680.55    115.26 o
  -1  -2   5     6523.95     6836.47     84.65 o
   0  -2   5    10303.85    10513.90    126.21 o
   1  -2   5     4772.47     4758.25     85.89 o
   2  -2   5      127.07      122.50      8.05 o
   3  -2   5     3153.17     3157.10     98.94 o
   4  -2   5      254.93      300.11     19.47 o
   5  -2   5      639.73      585.53     28.76 o
   6  -2   5     4464.16     4490.97     97.47 o
   7  -2   5      534.57      536.32     30.72 o
   8  -2   5      557.74      571.81     33.26 o
   9  -2   5      622.39      629.17     37.01 o
  10  -2   5        5.87       -0.65     16.27 o
  11  -2   5       28.66       -4.33     39.86 o
  12  -2   5      195.37      204.40     49.98 o
 -10  -1   5      572.92      558.65     56.61 o
  -9  -1   5      639.91      563.71     53.10 o
  -8  -1   5      225.71      205.31     31.31 o
  -7  -1   5      198.00      250.14     46.80 o
  -6  -1   5      303.55      307.95     38.73 o
  -5  -1   5      244.66      263.03     21.41 o
  -4  -1   5     2333.91     2337.84     64.37 o
  -3  -1   5       15.15       17.59      6.60 o
  -2  -1   5     2955.98     2996.74     61.96 o
  -1  -1   5    25139.95    25452.74    285.86 o
   0  -1   5     9042.06     9236.56    120.45 o
   1  -1   5       61.72       61.15      8.06 o
   2  -1   5     4830.80     4577.19     72.81 o
   3  -1   5     1375.42     1361.03     41.79 o
   4  -1   5     3988.25     4155.96     81.17 o
   5  -1   5     1703.36     1548.20     47.25 o
   6  -1   5     1283.81     1245.82     43.73 o
   7  -1   5      146.57      123.63     15.01 o
   8  -1   5     1559.25     1645.80     56.21 o
   9  -1   5     1890.06     1839.64     62.32 o
  10  -1   5      290.80      255.93     30.88 o
  11  -1   5      469.82      553.90     46.78 o
  12  -1   5       41.63       69.73     33.26 o
 -10   0   5     1363.74     1216.49     81.77 o
  -9   0   5       27.71       -2.60     25.41 o
  -8   0   5      871.16      806.69     60.77 o
  -7   0   5     2646.46     2525.27    103.65 o
  -6   0   5       29.17       27.06     13.55 o
  -5   0   5     2061.92     1940.99     86.09 o
  -4   0   5      918.45      864.67     37.76 o
  -3   0   5     3936.19     3809.95     83.18 o
  -2   0   5     4755.05     4474.73     89.01 o
  -1   0   5      239.16      230.67     13.82 o
   0   0   5      360.39      354.19     11.50 o
   1   0   5     2391.20     2346.96     47.69 o
   2   0   5     1064.48     1040.40     23.81 o
   3   0   5      832.21      818.42     31.54 o
   4   0   5     1536.74     1504.00     44.55 o
   5   0   5     2094.60     1988.61     53.81 o
   6   0   5       21.65       34.28      9.14 o
   7   0   5     1765.36     1735.43     54.28 o
   8   0   5       82.94       84.64     14.11 o
   9   0   5     1578.00     1616.18     57.26 o
  10   0   5     2267.76     2315.20    102.73 o
  11   0   5       83.23       68.82     29.60 o
  12   0   5      845.29      938.40     95.90 o
 -10   1   5       22.75       22.71     22.16 o
  -9   1   5     2596.65     2537.02    129.64 o
  -8   1   5     1719.34     1552.27     84.55 o
  -7   1   5       35.17       51.38     18.39 o
  -6   1   5     2197.65     2183.31     90.65 o
  -5   1   5       64.52       66.81     18.17 o
  -4   1   5     2509.84     2399.88     85.43 o
  -3   1   5     1385.40     1298.04     45.64 o
  -2   1   5       74.93       67.17     11.29 o
  -1   1   5      335.37      295.13     15.86 o
   0   1   5     6347.72     6239.21     86.21 o
   1   1   5     2842.64     2841.14     34.92 o
   2   1   5       77.76       72.85      5.62 o
   3   1   5    10475.82    10120.32    145.20 o
   4   1   5     8914.79     8901.19    151.25 o
   5   1   5      200.07      191.58     11.79 o
   6   1   5     1613.76     1675.59     38.19 o
   7   1   5        5.26       18.83      7.84 o
   8   1   5     1260.16     1314.71     47.58 o
   9   1   5     2070.46     2106.05     63.93 o
  10   1   5       51.72       33.11     14.68 o
  11   1   5      471.29      572.63     73.04 o
  12   1   5      890.17      981.76     98.87 o
 -10   2   5      564.07      562.34     45.97 o
  -9   2   5        7.77       38.82     17.04 o
  -8   2   5      352.25      350.95     41.75 o
  -7   2   5      480.60      526.72     46.07 o
  -6   2   5      551.02      525.80     43.29 o
  -5   2   5      490.38      514.90     40.68 o
  -4   2   5     1042.20      906.18     51.84 o
  -3   2   5      560.78      535.95     29.48 o
  -2   2   5     1744.15     1746.38     44.59 o
  -1   2   5     5767.88     5859.83     88.03 o
   0   2   5      232.17      230.74     11.43 o
   1   2   5     8080.21     8315.53    111.65 o
   2   2   5    21318.12    21682.42    206.23 o
   3   2   5    11820.13    11623.97    208.54 o
   4   2   5     1592.31     1435.62    157.95 o
   5   2   5     4938.05     4995.32     92.09 o
   6   2   5       50.60       73.36     10.84 o
   7   2   5     1277.38     1037.80    168.78 o
   8   2   5      517.65      532.48     29.43 o
   9   2   5       25.99       16.62     17.06 o
  10   2   5      185.07      174.08     39.60 o
  11   2   5      156.40       76.91     26.96 o
  12   2   5      188.10      151.12     41.21 o
 -10   3   5       14.89       29.76     14.72 o
  -9   3   5      493.96      477.80     49.47 o
  -8   3   5      875.03      794.96     61.63 o
  -7   3   5      612.27      632.27     51.76 o
  -6   3   5       78.34       86.02     21.01 o
  -5   3   5      658.37      712.54     49.38 o
  -4   3   5      300.15      297.67     24.51 o
  -3   3   5      390.95      421.89     26.68 o
  -2   3   5     3499.34     3740.34     82.50 o
  -1   3   5      363.94      417.36     24.01 o
   0   3   5    10194.46    10355.36    166.96 o
   1   3   5    22229.48    23334.34    217.67 o
   2   3   5       71.42       71.00      7.48 o
   3   3   5       45.70       34.28      4.53 o
   4   3   5     5560.96     5528.55     98.14 o
   5   3   5      308.06      279.49     18.87 o
   6   3   5      691.65      693.83     35.63 o
   7   3   5      412.41      467.92     25.67 o
   8   3   5     1354.51     1297.35     45.00 o
   9   3   5      473.15      459.27     60.10 o
  10   3   5      209.22      138.51     39.88 o
  11   3   5       19.77       36.63     32.03 o
  12   3   5      402.81      417.32     70.56 o
 -10   4   5      130.88       89.96     20.29 o
  -9   4   5     1612.50     1520.66     74.04 o
  -8   4   5     2006.40     1878.67     97.18 o
  -7   4   5        2.56       29.06     13.18 o
  -6   4   5     1076.09     1099.70     87.38 o
  -5   4   5     1357.87     1403.46     57.60 o
  -4   4   5       45.24       67.51     12.31 o
  -3   4   5      813.18      750.28     37.70 o
  -2   4   5      103.65      109.16     14.32 o
  -1   4   5     1741.31     1689.49     52.24 o
   0   4   5     2490.79     2365.37     53.54 o
   1   4   5      291.52      313.97     17.34 o
   2   4   5     1731.31     1767.85     37.60 o
   3   4   5     1033.23      855.23     20.59 o
   4   4   5      587.46      513.54     23.95 o
   5   4   5      556.88      536.03     23.44 o
   6   4   5     3815.99     3562.45    173.00 o
   7   4   5      547.50      537.38     26.87 o
   8   4   5      926.12      879.95     76.79 o
   9   4   5     1377.74     1515.57    111.37 o
  10   4   5        1.95       -9.88     18.98 o
  11   4   5     1529.51     1602.05    129.50 o
  12   4   5     1161.88     1230.19    120.49 o
  -9   5   5      793.40      756.29     60.28 o
  -8   5   5       60.50       48.86     26.73 o
  -7   5   5     1245.99     1156.48     72.58 o
  -6   5   5      155.32      153.10     25.94 o
  -5   5   5     2481.78     2438.33     79.50 o
  -4   5   5     2535.42     2602.03     79.20 o
  -3   5   5      314.78      303.31     24.81 o
  -2   5   5      256.30      246.36     21.54 o
  -1   5   5      556.79      554.30     30.67 o
   0   5   5       62.03       76.41     10.10 o
   1   5   5     1328.84     1375.79     39.55 o
   2   5   5     4156.51     4350.47     73.37 o
   3   5   5      367.30      330.47     23.27 o
   4   5   5     1954.33     1830.15     41.35 o
   5   5   5     6989.82     6988.40    137.93 o
   6   5   5     4261.81     4056.13    121.41 o
   7   5   5       22.82        0.46     18.37 o
   8   5   5      145.68      102.43     29.05 o
   9   5   5        6.15       -8.27     23.54 o
  10   5   5      823.58      787.75     85.61 o
  11   5   5      494.47      429.46     69.45 o
  12   5   5       15.39        1.84     23.90 o
  -9   6   5       92.89      162.47     25.73 o
  -8   6   5      262.89      277.87     43.33 o
  -7   6   5       15.20       -0.69     25.14 o
  -6   6   5      953.11      988.16     53.54 o
  -5   6   5     2084.43     2014.80     73.83 o
  -4   6   5     2159.07     2160.10     73.91 o
  -3   6   5        5.37        8.45      9.55 o
  -2   6   5     2501.76     2440.06     72.93 o
  -1   6   5      745.93      746.36     32.42 o
   0   6   5      259.42      267.00     18.88 o
   1   6   5     3466.72     3685.56     99.14 o
   2   6   5     1257.47     1328.56     31.64 o
   3   6   5     2038.59     1928.74     62.41 o
   4   6   5    10841.34    10816.19    179.07 o
   5   6   5     2685.39     2605.41     77.54 o
   6   6   5      271.23      261.98     24.81 o
   7   6   5      765.10      835.15     56.93 o
   8   6   5      459.45      369.35     43.23 o
   9   6   5      116.56      109.47     31.72 o
  10   6   5      136.91      111.53     35.02 o
  11   6   5      116.42      169.94     43.69 o
  12   6   5        2.71       24.98     34.15 o
  -8   7   5       62.43       20.93     22.07 o
  -7   7   5        6.99       24.61     18.90 o
  -6   7   5      288.37      293.33     26.28 o
  -5   7   5      730.92      693.45     44.45 o
  -4   7   5      303.25      298.52     36.67 o
  -3   7   5     1011.66      950.24     48.18 o
  -2   7   5      181.49      167.25     20.51 o
  -1   7   5     1077.72     1074.32     41.75 o
   0   7   5     4045.07     3972.89     82.84 o
   1   7   5        4.29        5.24      8.69 o
   2   7   5     1365.92     1423.48     55.74 o
   3   7   5     2764.50     2798.04     80.96 o
   4   7   5      149.09      109.62     16.44 o
   5   7   5     2011.03     2018.57     70.86 o
   6   7   5     2009.98     1825.57     69.56 o
   7   7   5      168.73      145.46     26.00 o
   8   7   5      175.08      146.70     26.84 o
   9   7   5     1546.94     1607.82     90.77 o
  10   7   5      376.69      420.68     47.09 o
  11   7   5       18.43       16.60     23.37 o
  -7   8   5      289.42      277.45     32.02 o
  -6   8   5      419.91      465.05     33.50 o
  -5   8   5       89.99       75.04     15.54 o
  -4   8   5      989.90      912.49     51.49 o
  -3   8   5       28.95       53.70     15.95 o
  -2   8   5     3278.84     3179.11     92.55 o
  -1   8   5     1833.09     1849.24     93.92 o
   0   8   5      627.85      638.63     37.74 o
   1   8   5     2819.24     2780.55     83.82 o
   2   8   5        4.07       -4.92     10.14 o
   3   8   5       47.13       21.84     12.42 o
   4   8   5      340.06      365.12     30.36 o
   5   8   5     1423.91     1411.83     61.93 o
   6   8   5       42.09       43.29     12.66 o
   7   8   5      295.55      313.14     33.19 o
   8   8   5     2457.46     2484.24    113.67 o
   9   8   5      903.25      852.21     67.57 o
  10   8   5        7.13       32.48     23.76 o
  11   8   5      194.43      237.53     41.90 o
  -7   9   5     1270.81     1271.68     89.11 o
  -6   9   5       33.68       48.53     17.89 o
  -5   9   5      217.54      238.05     29.33 o
  -4   9   5       30.08       11.60     21.06 o
  -3   9   5      957.15      931.35     44.42 o
  -2   9   5      916.65      931.62     38.71 o
  -1   9   5        9.09        6.07      9.08 o
   0   9   5       63.13       29.60     10.19 o
   1   9   5     2328.78     2166.05     77.65 o
   2   9   5      126.07      150.82     21.47 o
   3   9   5      235.18      194.62     23.36 o
   4   9   5      622.34      660.68     43.41 o
   5   9   5      598.95      590.04     42.06 o
   6   9   5      326.99      304.98     31.03 o
   7   9   5      966.56      998.15     56.65 o
   8   9   5      425.58      337.17     42.76 o
   9   9   5      244.66      310.92     45.51 o
  10   9   5      455.28      455.39     56.18 o
  -6  10   5      266.87      275.10     34.71 o
  -5  10   5       34.45       10.21     19.45 o
  -4  10   5      172.67      171.13     24.16 o
  -3  10   5      141.36      170.14     25.19 o
  -2  10   5        0.36       -7.74     13.51 o
  -1  10   5       78.59       71.82     17.73 o
   0  10   5      164.58      186.24     30.05 o
   1  10   5      208.02      209.25     25.32 o
   2  10   5      314.61      278.21     30.31 o
   3  10   5     2034.90     2241.37     83.88 o
   4  10   5      494.87      538.79     41.71 o
   5  10   5      283.26      249.02     42.73 o
   6  10   5     1561.40     1499.97     71.90 o
   7  10   5        1.81       14.27     14.17 o
   8  10   5      512.52      501.77     43.92 o
   9  10   5      255.14      307.68     45.75 o
  -4  11   5      284.30      295.21     54.34 o
  -3  11   5      479.28      515.35    113.42 o
  -2  11   5       31.73       39.90     21.50 o
  -1  11   5      134.37      105.34     24.61 o
   0  11   5       39.25        5.81     27.19 o
   1  11   5     1161.84     1191.91     94.24 o
   2  11   5     1729.79     1750.30     99.60 o
   3  11   5      170.89      143.42     33.78 o
   4  11   5      384.83      350.33     62.25 o
   5  11   5      831.65      857.20     55.09 o
   6  11   5       19.07       -0.38     15.21 o
   7  11   5      113.80      113.12     26.77 o
   8  11   5      404.75      358.90     39.65 o
  -3  12   5       56.02       23.74     59.06 o
  -2  12   5      130.19      126.25     26.94 o
  -1  12   5        3.93       61.76     29.25 o
   0  12   5     1286.05     1377.18     92.63 o
   1  12   5      837.04      833.90     72.62 o
   2  12   5        3.66       42.93     40.35 o
   3  12   5      454.33      403.56     51.14 o
   4  12   5      342.29      316.95     46.18 o
   5  12   5       15.78       37.06     26.96 o
   6  12   5      343.09      373.47     52.81 o
   1  13   5       13.41       16.47     82.41 o
   2  13   5      177.51      123.66     63.14 o
   3  13   5      127.14      153.36     43.39 o
  -2 -11   6       60.78       95.03     26.79 o
  -1 -11   6       62.40      111.73     26.21 o
   0 -11   6      237.72      278.40     39.21 o
   1 -11   6       24.78       10.11     23.41 o
   2 -11   6      419.10      522.06     44.78 o
   3 -11   6      178.69      174.67     39.72 o
  -4 -10   6      730.53      701.25     93.97 o
  -3 -10   6       49.03       71.49     22.48 o
  -2 -10   6      296.17      273.42     30.21 o
  -1 -10   6      456.96      495.87     40.93 o
   0 -10   6      113.47      150.58     26.55 o
   1 -10   6     1098.84     1241.02     64.67 o
   2 -10   6      459.47      506.41     41.31 o
   3 -10   6      191.18      179.76     27.11 o
   4 -10   6      337.79      373.59     38.07 o
   5 -10   6        0.29        2.98     61.79 o
  -6  -9   6      607.59      647.83     66.12 o
  -5  -9   6     1182.22     1159.07    118.01 o
  -4  -9   6        0.00       13.72     15.82 o
  -3  -9   6      422.88      431.10     45.18 o
  -2  -9   6      483.74      496.29     42.84 o
  -1  -9   6      405.15      397.44     29.89 o
   0  -9   6     1182.62     1254.38     67.28 o
   1  -9   6      663.36      678.41     44.16 o
   2  -9   6      302.53      280.00     29.34 o
   3  -9   6      386.73      404.06     37.06 o
   4  -9   6       10.62       -9.46     19.33 o
   5  -9   6      132.88      148.68     32.45 o
   6  -9   6      352.06      339.62     44.99 o
   7  -9   6       75.60       51.85     20.69 o
  -7  -8   6     1382.50     1379.22     90.62 o
  -6  -8   6      882.08      924.63     58.49 o
  -5  -8   6      109.80       76.59     16.00 o
  -4  -8   6     1313.98     1144.90    108.46 o
  -3  -8   6      135.31      131.66     21.04 o
  -2  -8   6      585.60      591.32     38.03 o
  -1  -8   6      665.40      659.55     36.18 o
   0  -8   6       23.90       27.71     10.75 o
   1  -8   6       26.63       21.40      9.07 o
   2  -8   6      662.11      650.46     42.57 o
   3  -8   6      251.54      253.20     35.15 o
   4  -8   6       26.30       31.21     19.90 o
   5  -8   6      745.30      799.72    108.75 o
   6  -8   6     1060.86      939.96     68.23 o
   7  -8   6      665.29      637.95     59.16 o
   8  -8   6     1314.61     1376.68     88.36 o
  -8  -7   6      731.54      841.93     73.25 o
  -7  -7   6      436.46      391.59     47.48 o
  -6  -7   6      259.77      266.01     37.97 o
  -5  -7   6      314.53      361.03     40.89 o
  -4  -7   6      152.09      166.83     19.12 o
  -3  -7   6       22.26       27.15      9.84 o
  -2  -7   6      160.76      170.58     15.26 o
  -1  -7   6      247.70      282.88     21.98 o
   0  -7   6      117.08      112.88     15.97 o
   1  -7   6        8.82        2.74      7.78 o
   2  -7   6       30.25       23.45     10.75 o
   3  -7   6      752.95      720.04     52.42 o
   4  -7   6     1094.00     1201.98     70.61 o
   5  -7   6      282.36      269.30     35.57 o
   6  -7   6       21.75       29.37     25.05 o
   7  -7   6     2555.12     2521.56    112.86 o
   8  -7   6        2.13       23.34     74.31 o
   9  -7   6      994.05      968.03     73.47 o
  -8  -6   6        0.45      -27.62     20.68 o
  -7  -6   6      307.99      316.81     44.56 o
  -6  -6   6     1678.59     1621.91     91.34 o
  -5  -6   6     1363.53     1366.81     77.18 o
  -4  -6   6        9.33       -2.07      8.21 o
  -3  -6   6     1988.64     2086.57     59.43 o
  -2  -6   6     3689.81     3893.53     69.34 o
  -1  -6   6      736.78      720.48     25.06 o
   0  -6   6      155.24      186.49     12.21 o
   1  -6   6      298.62      261.13     16.74 o
   2  -6   6     1041.69     1031.54     38.05 o
   3  -6   6     2909.29     2926.48     83.06 o
   4  -6   6      859.42      861.69     41.99 o
   5  -6   6      579.94      557.02     46.70 o
   6  -6   6      423.00      488.96     70.70 o
   7  -6   6       40.27       51.01     17.46 o
   8  -6   6      191.94      159.74     40.66 o
   9  -6   6      259.56      240.63     41.09 o
  10  -6   6       60.45       61.97     34.22 o
  -9  -5   6        0.77      -14.72     20.36 o
  -8  -5   6       86.27       75.35     20.67 o
  -7  -5   6     1324.35     1316.21     81.54 o
  -6  -5   6      819.77      805.09     70.86 o
  -5  -5   6      309.43      293.27     35.55 o
  -4  -5   6     4926.55     5150.99    114.51 o
  -3  -5   6     5182.82     5447.11     85.18 o
  -2  -5   6      619.79      666.58     23.95 o
  -1  -5   6     1638.77     1724.77     39.86 o
   0  -5   6     2029.80     2052.42     39.63 o
   1  -5   6      395.23      414.41     16.21 o
   2  -5   6     3002.68     2733.83    157.40 o
   3  -5   6      183.05      159.87     16.33 o
   4  -5   6      333.02      289.13     31.60 o
   5  -5   6      386.32      425.91     39.36 o
   6  -5   6      222.36      249.81     31.04 o
   7  -5   6      589.53      514.81     58.56 o
   8  -5   6      664.34      641.17     52.61 o
   9  -5   6      333.51      310.82     63.25 o
  10  -5   6       23.30      -10.57     46.77 o
  11  -5   6      596.24      578.90     56.72 o
  -9  -4   6       39.33        0.50     21.16 o
  -8  -4   6      444.07      465.13     57.92 o
  -7  -4   6      236.59      235.25     34.07 o
  -6  -4   6      873.79      767.05     64.25 o
  -5  -4   6     1918.46     1938.61     89.41 o
  -4  -4   6      294.25      279.80     24.45 o
  -3  -4   6     1383.24     1420.20     52.89 o
  -2  -4   6     4855.78     5070.12     70.32 o
  -1  -4   6      310.09      290.84     13.84 o
   0  -4   6       10.01       14.96      6.52 o
   1  -4   6      982.00      974.49     23.58 o
   2  -4   6      961.46      932.79     25.05 o
   3  -4   6       19.95       27.32      6.32 o
   4  -4   6      492.56      443.47     19.72 o
   5  -4   6       12.01       18.79      9.45 o
   6  -4   6     2855.98     2703.49     72.34 o
   7  -4   6     5780.15     5891.97    167.65 o
   8  -4   6     1508.94     1511.32     77.77 o
   9  -4   6       40.54       51.74     18.61 o
  10  -4   6     1257.06     1256.84     77.33 o
  11  -4   6      335.17      397.32     71.23 o
  -9  -3   6     1107.35     1114.65     78.98 o
  -8  -3   6      668.92      596.62     54.96 o
  -7  -3   6        0.61        1.65     17.23 o
  -6  -3   6     2382.65     2256.31     98.83 o
  -5  -3   6      205.17      224.89     21.51 o
  -4  -3   6     3463.20     3394.38     86.60 o
  -3  -3   6     2940.95     2975.65     77.78 o
  -2  -3   6     3054.50     3097.08     76.85 o
  -1  -3   6     2519.34     2616.48     42.39 o
   0  -3   6      184.78      146.62     12.50 o
   1  -3   6     5938.26     5896.14    105.86 o
   2  -3   6      313.18      286.06     12.59 o
   3  -3   6      430.14      415.60     14.98 o
   4  -3   6       54.75       50.37      9.48 o
   5  -3   6     1246.49     1205.12     44.96 o
   6  -3   6     7229.50     7452.44    156.41 o
   7  -3   6     1442.73     1380.56     51.91 o
   8  -3   6     1334.99     1327.74     53.27 o
   9  -3   6     2349.83     2364.86     98.79 o
  10  -3   6      121.74       94.83     32.53 o
  11  -3   6      586.78      549.72     77.33 o
 -10  -2   6     1635.68     1686.21    100.70 o
  -9  -2   6      386.15      272.31     39.52 o
  -8  -2   6       47.80       30.04     14.41 o
  -7  -2   6      277.69      254.98     35.66 o
  -6  -2   6        3.15      -16.83     15.38 o
  -5  -2   6      652.47      655.12     36.19 o
  -4  -2   6     1730.47     1702.53     58.00 o
  -3  -2   6     1133.62     1104.07     44.61 o
  -2  -2   6      584.36      567.16     30.27 o
  -1  -2   6    11872.29    12261.43    134.88 o
   0  -2   6     1298.14     1180.51     31.22 o
   1  -2   6       35.50       41.90      7.53 o
   2  -2   6      534.80      477.50     22.10 o
   3  -2   6     1166.66     1218.74     28.91 o
   4  -2   6     1712.53     1674.62     51.57 o
   5  -2   6      425.96      386.27     25.69 o
   6  -2   6       61.71       60.08     11.57 o
   7  -2   6     2052.61     1990.77     62.56 o
   8  -2   6      456.47      484.04     31.43 o
   9  -2   6      331.38      273.31     24.24 o
  10  -2   6     1530.16     1559.83     63.22 o
  11  -2   6     1358.57     1460.84    118.80 o
  12  -2   6      401.47      413.34     65.08 o
 -10  -1   6      358.02      322.17     43.19 o
  -9  -1   6       23.02       40.24     22.28 o
  -8  -1   6      191.97      211.32     41.19 o
  -7  -1   6      155.35       94.26     21.78 o
  -6  -1   6      119.90       91.10     18.98 o
  -5  -1   6     1368.70     1430.26     54.48 o
  -4  -1   6     1289.68     1262.62     49.22 o
  -3  -1   6        2.51        5.21      7.64 o
  -2  -1   6     4743.52     4790.28    127.91 o
  -1  -1   6     6457.19     6774.25    176.19 o
   0  -1   6      583.00      571.24     25.37 o
   1  -1   6    11991.23    11881.83    161.75 o
   2  -1   6     3567.13     3388.87     64.99 o
   3  -1   6      494.09      505.43     18.00 o
   4  -1   6     1531.97     1583.19     49.82 o
   5  -1   6       11.31       20.06      8.12 o
   6  -1   6      379.09      344.13     24.27 o
   7  -1   6        2.74       -6.72      9.05 o
   8  -1   6        0.21      -12.34      9.66 o
   9  -1   6     1110.98     1208.05     51.83 o
  10  -1   6     2286.75     2444.16     78.85 o
  11  -1   6      973.42      959.31     64.97 o
  12  -1   6        5.45       -3.69     16.61 o
 -10   0   6        0.10      -24.93     27.33 o
  -9   0   6      262.66      319.73     41.40 o
  -8   0   6      229.16      194.24     33.04 o
  -7   0   6      180.60      174.87     29.63 o
  -6   0   6     2706.96     2639.63    105.50 o
  -5   0   6     1351.57     1237.55     84.53 o
  -4   0   6      407.13      421.71     27.93 o
  -3   0   6     4090.83     4069.43     96.88 o
  -2   0   6     1117.81     1154.58     31.24 o
  -1   0   6     6457.16     6669.98    118.74 o
   0   0   6     9305.02     9525.54    119.16 o
   1   0   6     3039.65     3007.79     59.93 o
   2   0   6      272.03      267.31     11.50 o
   3   0   6     3343.29     3412.58     63.95 o
   4   0   6     1503.13     1416.42     46.85 o
   5   0   6        0.45        7.62      7.36 o
   6   0   6      397.96      428.88     26.81 o
   7   0   6      125.92      126.32     17.24 o
   8   0   6      594.32      569.88     33.01 o
   9   0   6     3413.12     3454.41     89.98 o
  10   0   6      876.55      913.43     59.10 o
  11   0   6      187.57      211.86     32.76 o
  12   0   6     1368.10     1454.09    121.72 o
 -10   1   6      579.07      580.53     70.67 o
  -9   1   6       26.70       -5.53     20.06 o
  -8   1   6      398.33      451.45     48.30 o
  -7   1   6     5646.33     5557.27    232.85 o
  -6   1   6      924.35      860.42     59.15 o
  -5   1   6      119.86      110.72     19.93 o
  -4   1   6     1353.45     1284.64     63.91 o
  -3   1   6       68.76       90.93     13.56 o
  -2   1   6     4372.76     4325.72     93.39 o
  -1   1   6     4633.31     4625.08     76.75 o
   0   1   6      657.42      606.08     22.94 o
   1   1   6      423.27      401.62     14.19 o
   2   1   6     3006.57     2938.50     47.29 o
   3   1   6     5083.71     4982.37     61.52 o
   4   1   6        1.00        3.51      6.54 o
   5   1   6      996.81      907.71     39.17 o
   6   1   6      156.54      171.54     16.99 o
   7   1   6      881.59      899.36     39.42 o
   8   1   6     1964.52     2089.80     64.25 o
   9   1   6      202.46      191.19     20.33 o
  10   1   6     2298.78     2372.53     95.97 o
  11   1   6     1124.56     1168.62    103.63 o
  12   1   6       27.79       -6.53     31.44 o
 -10   2   6      174.33      120.69     78.40 o
  -9   2   6     1425.24     1340.19     85.30 o
  -8   2   6      646.18      658.18     56.62 o
  -7   2   6     1544.42     1542.69     82.54 o
  -6   2   6       70.39       79.07     19.49 o
  -5   2   6     2116.82     2108.83     94.56 o
  -4   2   6       73.26       93.88     18.61 o
  -3   2   6       47.47       32.06      8.82 o
  -2   2   6     6068.56     6313.28    100.60 o
  -1   2   6      431.61      386.13     20.19 o
   0   2   6       12.05        6.98      5.27 o
   1   2   6     4224.93     4185.83     61.22 o
   2   2   6     3568.73     3587.44     51.36 o
   3   2   6       17.09        4.00      3.93 o
   4   2   6     6019.09     5801.27    166.41 o
   5   2   6     1492.90     1137.99    111.41 o
   6   2   6      518.60      519.49     28.97 o
   7   2   6     1287.21     1249.08     46.35 o
   8   2   6       17.82       19.53     12.45 o
   9   2   6     1527.54     1404.23     52.78 o
  10   2   6      514.09      431.81     59.20 o
  11   2   6      134.04      134.39     39.43 o
  12   2   6      990.65     1177.06    111.85 o
  -9   3   6      504.09      537.38     56.09 o
  -8   3   6      216.70      190.68     34.11 o
  -7   3   6      469.50      412.63     69.29 o
  -6   3   6      233.90      217.32     89.98 o
  -5   3   6       75.65       57.31     15.94 o
  -4   3   6     1534.57     1564.30     58.63 o
  -3   3   6     5170.82     5024.54    107.65 o
  -2   3   6     5623.61     5686.45    111.48 o
  -1   3   6      424.37      448.98     22.85 o
   0   3   6     4332.93     4450.26     66.05 o
   1   3   6       11.31       16.19      5.32 o
   2   3   6     7528.65     8276.65     98.24 o
   3   3   6     5013.65     4876.65     59.53 o
   4   3   6     2299.64     2155.12    104.20 o
   5   3   6      325.24      274.62     13.71 o
   6   3   6      932.01      904.71     38.22 o
   7   3   6      707.19      705.35     33.95 o
   8   3   6       45.47       56.83     12.34 o
   9   3   6      211.84      169.61     38.12 o
  10   3   6      331.78      191.93     44.97 o
  11   3   6     1031.29      989.88    100.78 o
  12   3   6     1497.52     1671.20    137.75 o
  -9   4   6      149.69       85.15     24.71 o
  -8   4   6       40.30       44.13     19.91 o
  -7   4   6      425.20      372.00     41.28 o
  -6   4   6      169.37      126.99     33.81 o
  -5   4   6     1373.60     1374.46     73.36 o
  -4   4   6     9192.62     9405.80    170.93 o
  -3   4   6     2111.42     2113.19     87.97 o
  -2   4   6      399.02      396.12     26.79 o
  -1   4   6     1748.37     1720.69     54.87 o
   0   4   6      310.86      336.16     20.14 o
   1   4   6     1606.87     1641.43     38.28 o
   2   4   6     6937.36     7312.34     94.18 o
   3   4   6      426.46      379.71     16.79 o
   4   4   6      445.57      411.88     15.58 o
   5   4   6      858.93      843.78     32.16 o
   6   4   6      489.66      472.15     24.34 o
   7   4   6      237.01      196.13     18.39 o
   8   4   6      477.03      515.22     37.59 o
   9   4   6      463.00      474.94     64.14 o
  10   4   6      275.76      325.88     56.01 o
  11   4   6      755.97      806.96     92.34 o
  12   4   6      221.26      239.12     54.49 o
  -9   5   6       53.15       30.37     14.41 o
  -8   5   6      505.39      466.51     49.07 o
  -7   5   6      428.67      380.75     44.31 o
  -6   5   6      312.80      271.23     34.36 o
  -5   5   6     2539.46     2454.42     83.01 o
  -4   5   6       90.31       81.42     15.42 o
  -3   5   6      729.79      686.16     39.15 o
  -2   5   6     2801.01     2768.55     78.63 o
  -1   5   6      165.26      156.55     14.82 o
   0   5   6      932.09      905.64     30.41 o
   1   5   6     3100.28     3093.89     64.43 o
   2   5   6      625.01      581.01     29.83 o
   3   5   6      285.38      266.14     16.78 o
   4   5   6      818.60      773.82     31.59 o
   5   5   6       90.72       97.39     12.86 o
   6   5   6     1640.14     1710.30     59.50 o
   7   5   6     2492.21     2685.71     99.05 o
   8   5   6      843.42      808.78     80.47 o
   9   5   6     1033.12      988.75     95.36 o
  10   5   6      377.27      352.20     60.57 o
  11   5   6       13.02       61.81     28.98 o
  12   5   6      315.84      433.16     77.50 o
  -8   6   6      390.17      435.08     40.34 o
  -7   6   6      183.07      245.86     36.56 o
  -6   6   6      258.29      252.17     28.34 o
  -5   6   6       16.99       26.25     11.17 o
  -4   6   6     2642.66     2545.20     83.74 o
  -3   6   6     1066.63     1048.54     50.62 o
  -2   6   6       55.76       60.25     13.46 o
  -1   6   6      383.06      411.65     24.97 o
   0   6   6     4507.02     4495.20    115.94 o
   1   6   6     4406.87     4568.47     86.03 o
   2   6   6      341.55      288.03     15.65 o
   3   6   6     1817.14     1838.73     62.11 o
   4   6   6      878.48      832.28     42.08 o
   5   6   6     1953.44     2024.95     68.18 o
   6   6   6     4206.83     4185.39    142.71 o
   7   6   6      114.67      150.14     28.74 o
   8   6   6      259.54      203.37     30.95 o
   9   6   6      734.87      742.35     70.67 o
  10   6   6       35.96       21.65     21.97 o
  11   6   6      434.57      434.36     72.57 o
  12   6   6       73.45       78.54     38.72 o
  -8   7   6       11.41       24.10     14.55 o
  -7   7   6      290.89      307.60     33.40 o
  -6   7   6        3.38        6.79     12.01 o
  -5   7   6      103.09       95.33     17.94 o
  -4   7   6     1148.37     1064.72     54.82 o
  -3   7   6        5.92       -0.41     11.19 o
  -2   7   6      740.43      705.16     41.37 o
  -1   7   6     4496.96     4571.24    110.80 o
   0   7   6     3779.06     3816.20     74.03 o
   1   7   6      649.72      681.46     32.54 o
   2   7   6     1753.23     1806.93     52.96 o
   3   7   6     1360.12     1313.05     55.42 o
   4   7   6      266.13      281.89     26.24 o
   5   7   6     2679.20     2608.84     82.36 o
   6   7   6      771.23      684.51     42.09 o
   7   7   6      129.05      121.56     24.45 o
   8   7   6      124.36      151.42     26.43 o
   9   7   6       27.31      -14.95     20.05 o
  10   7   6      112.75      146.30     30.16 o
  11   7   6      144.55      105.32     23.19 o
  -7   8   6      242.80      247.09     32.74 o
  -6   8   6        4.05        1.52     11.72 o
  -5   8   6       72.79       72.46     19.06 o
  -4   8   6      246.19      170.19     23.34 o
  -3   8   6     1031.82     1025.84     62.60 o
  -2   8   6     2617.39     2658.31     74.86 o
  -1   8   6       24.11       39.46     10.98 o
   0   8   6     1518.45     1463.80     56.00 o
   1   8   6     5661.70     6089.14    113.35 o
   2   8   6      191.57      176.17     22.45 o
   3   8   6      781.26      787.32     45.28 o
   4   8   6     1213.01     1227.34     57.23 o
   5   8   6       74.20       43.59     11.74 o
   6   8   6       39.07       48.65     14.18 o
   7   8   6        3.13       -4.12     13.25 o
   8   8   6       21.21        0.57     17.94 o
   9   8   6      255.23      230.22     38.29 o
  10   8   6      915.88      991.96     78.29 o
  11   8   6      115.55      161.22     40.48 o
  -6   9   6      632.04      702.93     52.08 o
  -5   9   6      146.38      132.04     22.46 o
  -4   9   6       91.21       85.28     14.41 o
  -3   9   6      333.25      413.40     36.98 o
  -2   9   6        0.20        6.55     11.39 o
  -1   9   6     1177.17     1156.66     50.30 o
   0   9   6     1769.75     1643.82     83.47 o
   1   9   6      185.70      166.25     21.83 o
   2   9   6      902.26      919.90     51.19 o
   3   9   6     1906.58     1962.88     76.37 o
   4   9   6      632.41      619.40     42.49 o
   5   9   6        8.89      -12.83     13.63 o
   6   9   6      227.04      221.30     27.99 o
   7   9   6       22.99        2.68     14.29 o
   8   9   6      259.14      323.69     78.38 o
   9   9   6      655.44      706.24     65.34 o
  10   9   6      305.96      288.11     43.02 o
  -5  10   6       49.64       38.98     35.90 o
  -4  10   6      120.42      102.07     20.23 o
  -3  10   6       34.39       19.88     13.16 o
  -2  10   6      246.61      273.17     29.97 o
  -1  10   6      356.18      320.43     35.99 o
   0  10   6       52.87       32.24     14.79 o
   1  10   6      832.52      864.09     51.38 o
   2  10   6     1805.14     1913.00     98.28 o
   3  10   6     1969.00     1887.78     77.57 o
   4  10   6        1.60       -4.94     14.30 o
   5  10   6     1133.58     1262.80     64.89 o
   6  10   6       95.62      133.93     23.80 o
   7  10   6      179.79      165.28     26.30 o
   8  10   6      517.66      510.89     55.10 o
   9  10   6        0.09       57.53     24.12 o
  -4  11   6       50.58      -18.26     28.79 o
  -3  11   6       31.58       48.01     32.52 o
  -2  11   6      145.36      161.05     30.15 o
  -1  11   6        0.39      -39.83     26.56 o
   0  11   6      392.07      419.19     58.03 o
   1  11   6     1423.23     1340.19    124.88 o
   2  11   6       96.13      150.00     33.11 o
   3  11   6      445.34      504.69     48.21 o
   4  11   6     1385.77     1470.22     73.09 o
   5  11   6      195.36      194.17     46.70 o
   6  11   6      166.97      125.33     23.80 o
   7  11   6      210.31      235.56     33.51 o
   8  11   6       28.13       30.19     14.53 o
  -2  12   6      224.32      243.99     39.89 o
  -1  12   6       53.16       88.06     25.69 o
   0  12   6      562.11      626.56     64.31 o
   1  12   6      112.86       71.28     31.57 o
   2  12   6      840.98      756.86     99.11 o
   3  12   6      885.59      983.81     79.24 o
   4  12   6       35.75        7.42     26.10 o
   5  12   6      258.95      273.63     46.68 o
   6  12   6      611.67      591.15    163.92 o
  -3 -10   7        6.18      -29.47     39.13 o
  -2 -10   7       10.43       25.53     27.33 o
  -1 -10   7       50.76       34.59     15.44 o
   0 -10   7      397.80      438.57     66.61 o
   1 -10   7      319.57      362.33     35.85 o
   2 -10   7      160.96      185.02     26.44 o
   3 -10   7     1127.72     1160.44     65.60 o
   4 -10   7      224.09      284.56     34.47 o
   5 -10   7       67.72      104.01     32.04 o
  -5  -9   7      267.53      206.47     37.04 o
  -4  -9   7      276.63      233.87     51.83 o
  -3  -9   7      330.91      335.70     63.10 o
  -2  -9   7       44.90       47.95     18.70 o
  -1  -9   7      211.08      186.25     20.37 o
   0  -9   7       11.24       11.51     16.07 o
   1  -9   7      642.39      699.70     41.72 o
   2  -9   7     1467.81     1593.12     72.39 o
   3  -9   7       59.57       49.68     19.75 o
   4  -9   7      547.27      564.90     54.63 o
   5  -9   7     1174.03     1238.52     82.25 o
   6  -9   7       97.27      140.48     30.50 o
  -6  -8   7      213.03      223.70     38.16 o
  -5  -8   7     1192.42     1071.76     82.24 o
  -4  -8   7     2070.14     2006.94    108.82 o
  -3  -8   7        5.71       38.58     25.94 o
  -2  -8   7      260.59      270.07     23.08 o
  -1  -8   7       93.34       81.02     15.16 o
   0  -8   7      121.90      119.54     16.93 o
   1  -8   7      299.55      345.02     27.51 o
   2  -8   7       30.73       24.07     12.86 o
   3  -8   7      867.52      843.54     50.85 o
   4  -8   7     1398.22     1516.65     86.18 o
   5  -8   7     1931.32     1846.02    121.52 o
   6  -8   7        1.00        9.73     55.01 o
   7  -8   7      473.88      470.22     51.99 o
   8  -8   7      364.96      315.36     45.57 o
  -7  -7   7      685.07      731.44     65.74 o
  -6  -7   7     1953.37     2160.59    107.82 o
  -5  -7   7      476.40      541.90     43.14 o
  -4  -7   7        0.22        8.92     11.28 o
  -3  -7   7      329.82      335.56     22.95 o
  -2  -7   7      719.27      648.23     35.72 o
  -1  -7   7       12.66        4.91     10.38 o
   0  -7   7      251.21      240.78     22.39 o
   1  -7   7        0.68        9.08     11.70 o
   2  -7   7      298.71      256.02     23.48 o
   3  -7   7     1556.52     1579.40     82.95 o
   4  -7   7      525.30      522.80     48.22 o
   5  -7   7        8.64        4.23     15.00 o
   6  -7   7     3513.59     3624.88    137.19 o
   7  -7   7     1032.44      995.56     72.48 o
   8  -7   7      138.34      146.73     30.63 o
   9  -7   7     1057.99     1004.37     77.83 o
  -8  -6   7      135.40      166.75     36.72 o
  -7  -6   7      629.00      762.33     65.53 o
  -6  -6   7      180.19      220.21     52.81 o
  -5  -6   7       62.75       44.96     20.99 o
  -4  -6   7       86.70       71.35     28.99 o
  -3  -6   7       23.22       17.88      8.47 o
  -2  -6   7      167.78      192.28     16.01 o
  -1  -6   7      155.17      153.60     13.84 o
   0  -6   7      553.77      590.50     36.80 o
   1  -6   7        2.16        0.54     10.34 o
   2  -6   7      993.45     1000.85     42.49 o
   3  -6   7       15.17       21.03     14.82 o
   4  -6   7     2978.86     2931.81    131.15 o
   5  -6   7     2508.23     2434.98    104.07 o
   6  -6   7       68.99       90.14     23.91 o
   7  -6   7     1790.43     1733.13     91.92 o
   8  -6   7     2334.66     2311.12    109.66 o
   9  -6   7      675.35      632.70     66.07 o
  10  -6   7        7.28        5.34     50.84 o
  -8  -5   7      389.34      467.18     51.43 o
  -7  -5   7      740.07      761.95     72.89 o
  -6  -5   7        0.07      -18.16     16.04 o
  -5  -5   7       40.42       59.15     29.39 o
  -4  -5   7      732.81      773.16     43.36 o
  -3  -5   7       29.68       27.13     10.57 o
  -2  -5   7     4120.23     4338.08    133.77 o
  -1  -5   7     3629.71     3800.51    154.67 o
   0  -5   7       71.78       92.68     10.77 o
   1  -5   7      450.57      465.62     21.62 o
   2  -5   7       73.38       67.71      9.34 o
   3  -5   7     1867.93     1861.44     83.18 o
   4  -5   7     1393.07     1431.95     73.69 o
   5  -5   7        4.36        3.14     13.99 o
   6  -5   7     1126.99     1048.72     65.34 o
   7  -5   7     2300.51     2242.76    100.83 o
   8  -5   7      577.67      577.42     51.39 o
   9  -5   7        3.37       17.74     37.16 o
  10  -5   7      276.65      290.15     40.48 o
  -8  -4   7      665.50      572.28     56.39 o
  -7  -4   7      189.44      156.47     56.91 o
  -6  -4   7     1218.08     1141.05     74.24 o
  -5  -4   7      936.73      913.53     62.40 o
  -4  -4   7      125.40      116.03     17.12 o
  -3  -4   7     4292.46     4491.95    106.15 o
  -2  -4   7     3804.61     4000.44     65.92 o
  -1  -4   7       59.70       57.75      6.74 o
   0  -4   7       91.57       91.92     10.19 o
   1  -4   7      316.90      313.95     17.43 o
   2  -4   7      269.01      264.32     17.62 o
   3  -4   7      949.22      936.20     32.97 o
   4  -4   7       10.33        8.03      8.12 o
   5  -4   7      517.82      498.52     29.66 o
   6  -4   7      359.95      331.53     35.57 o
   7  -4   7      168.73      175.97     29.01 o
   8  -4   7       22.65        5.25     18.08 o
   9  -4   7     1273.57     1295.68     78.18 o
  10  -4   7      773.56      786.52     62.76 o
  11  -4   7      207.47      224.35     35.91 o
  -9  -3   7      399.03      412.33     49.51 o
  -8  -3   7       21.31       -4.43     17.14 o
  -7  -3   7      919.63      977.12     71.37 o
  -6  -3   7     1112.23     1061.57     70.24 o
  -5  -3   7      635.51      642.85     58.01 o
  -4  -3   7     2151.45     2316.62     73.91 o
  -3  -3   7     1500.93     1456.04     56.06 o
  -2  -3   7      681.61      705.60     36.88 o
  -1  -3   7     2619.28     2838.22     55.67 o
   0  -3   7       36.42       41.60      6.81 o
   1  -3   7      228.22      249.96     15.02 o
   2  -3   7     1532.42     1531.90     44.40 o
   3  -3   7      770.36      717.32     22.20 o
   4  -3   7      149.41      120.50     15.22 o
   5  -3   7     1199.26     1201.73     47.73 o
   6  -3   7      711.79      649.76     35.56 o
   7  -3   7     1532.82     1499.32     56.86 o
   8  -3   7     5928.34     5981.58    128.00 o
   9  -3   7      752.55      725.63     94.66 o
  10  -3   7      121.82       84.19     22.12 o
  11  -3   7     1539.41     1645.81    133.70 o
  -9  -2   7      527.24      619.44     61.01 o
  -8  -2   7     2185.84     2208.64    110.30 o
  -7  -2   7      360.64      371.08     43.25 o
  -6  -2   7      198.96      193.20     30.08 o
  -5  -2   7      995.18      999.18     48.12 o
  -4  -2   7      537.37      578.32     35.66 o
  -3  -2   7      132.88      138.17     18.57 o
  -2  -2   7      940.42      972.66     43.21 o
  -1  -2   7      779.46      776.81     25.76 o
   0  -2   7      842.73      902.61     34.60 o
   1  -2   7     4510.54     4491.09     74.54 o
   2  -2   7     5844.16     5541.27     93.52 o
   3  -2   7      182.59      186.17     12.88 o
   4  -2   7     1705.02     1741.71     60.06 o
   5  -2   7      137.94      136.42     18.68 o
   6  -2   7     2840.91     2805.02     76.33 o
   7  -2   7     5257.82     5268.66    113.64 o
   8  -2   7     1258.80     1207.88     57.03 o
   9  -2   7     2162.83     2138.92     73.81 o
  10  -2   7     2014.28     2035.78     74.64 o
  11  -2   7      512.00      517.52     72.31 o
  12  -2   7       15.29      -47.20     36.04 o
  -9  -1   7     1059.77     1119.50     81.42 o
  -8  -1   7      242.86      190.55     33.05 o
  -7  -1   7      434.81      434.74     59.45 o
  -6  -1   7     1954.16     1843.25     90.96 o
  -5  -1   7     1096.34     1028.61     49.05 o
  -4  -1   7      168.26      189.01     20.46 o
  -3  -1   7      460.23      432.62     29.51 o
  -2  -1   7      219.79      206.97     12.97 o
  -1  -1   7      540.50      535.87     21.92 o
   0  -1   7     1753.89     1674.71     47.99 o
   1  -1   7     3136.68     3012.67     58.10 o
   2  -1   7      368.85      342.32     17.95 o
   3  -1   7     2011.45     2030.53     38.31 o
   4  -1   7       52.61       53.06     11.47 o
   5  -1   7     1536.86     1448.23     51.89 o
   6  -1   7     1583.18     1579.28     55.35 o
   7  -1   7       73.89       47.19     11.23 o
   8  -1   7     1485.11     1479.27     57.53 o
   9  -1   7     1982.30     1937.69     68.80 o
  10  -1   7        4.32      -16.67     12.90 o
  11  -1   7      577.40      584.57     51.81 o
  12  -1   7     1170.48     1236.09    113.93 o
  -9   0   7       27.08       51.43     21.19 o
  -8   0   7        0.90       12.69     18.66 o
  -7   0   7     2736.21     2685.96    116.35 o
  -6   0   7     2050.77     2006.18    100.50 o
  -5   0   7        2.70        4.58     12.00 o
  -4   0   7     2369.39     2344.33     73.25 o
  -3   0   7     2640.93     2628.26     75.85 o
  -2   0   7      150.66      132.92     10.18 o
  -1   0   7     2147.41     2069.82     65.24 o
   0   0   7      597.76      571.14     22.03 o
   1   0   7      683.62      590.19     25.73 o
   2   0   7     1325.45     1221.27     25.21 o
   3   0   7       28.69       36.24      6.36 o
   4   0   7     1140.18     1048.78     42.95 o
   5   0   7      982.27      930.72     40.69 o
   6   0   7      353.90      333.97     25.01 o
   7   0   7        1.46        6.00      9.73 o
   8   0   7      305.65      300.95     30.83 o
   9   0   7       79.06      112.69     19.48 o
  10   0   7      826.44      836.83     45.50 o
  11   0   7     2399.06     2559.52    108.29 o
  12   0   7      693.06      676.42     83.66 o
  -9   1   7       93.39       40.79     19.92 o
  -8   1   7       58.66       44.22     20.06 o
  -7   1   7      795.72      772.47     61.12 o
  -6   1   7     1334.71     1247.07     74.11 o
  -5   1   7     5979.59     5817.60    191.13 o
  -4   1   7     2168.25     2135.67     70.68 o
  -3   1   7      672.65      655.75     36.91 o
  -2   1   7     3988.85     4065.51     95.10 o
  -1   1   7      722.64      667.93     27.27 o
   0   1   7        0.69       -5.25      5.98 o
   1   1   7      272.27      282.88     12.66 o
   2   1   7        1.39        3.26      4.12 o
   3   1   7     3018.81     3108.48     58.61 o
   4   1   7     4345.15     4321.37     79.08 o
   5   1   7     3024.18     3074.88     78.03 o
   6   1   7      164.98      154.12     17.78 o
   7   1   7     1256.63     1309.70     51.39 o
   8   1   7       53.65       55.47     11.08 o
   9   1   7      538.26      581.80     36.15 o
  10   1   7     1593.10     1607.75     79.29 o
  11   1   7      177.71      165.00     46.89 o
  12   1   7      344.70      232.33     54.43 o
  -9   2   7      721.70      695.01     65.03 o
  -8   2   7      200.61      160.60     30.06 o
  -7   2   7      891.44      883.75     65.14 o
  -6   2   7     5094.33     4969.73    156.58 o
  -5   2   7      722.64      696.04     52.94 o
  -4   2   7      888.94      825.22     55.02 o
  -3   2   7     2236.59     2205.69     70.57 o
  -2   2   7     4034.72     4201.51     81.43 o
  -1   2   7      474.28      471.19     18.37 o
   0   2   7      798.03      791.98     22.48 o
   1   2   7      986.82     1034.59     32.88 o
   2   2   7       34.26       22.26      4.37 o
   3   2   7     4250.32     4328.62     58.82 o
   4   2   7     3033.84     3046.31     53.39 o
   5   2   7      578.07      532.73     21.46 o
   6   2   7     3120.16     2418.73    223.47 o
   7   2   7      933.58      937.53     42.64 o
   8   2   7     4442.22     4528.03    156.16 o
   9   2   7     1508.54     1637.92     60.16 o
  10   2   7       40.91       15.74     22.33 o
  11   2   7      204.85      219.83     51.69 o
  12   2   7      388.98      442.35     70.26 o
  -9   3   7       18.69        9.55     24.15 o
  -8   3   7     1449.41     1477.52     90.48 o
  -7   3   7     1412.50     1381.90     82.70 o
  -6   3   7       37.03       62.36     21.91 o
  -5   3   7      178.46      144.80     51.80 o
  -4   3   7     1585.65     1519.93     76.48 o
  -3   3   7     1328.52     1220.89     74.61 o
  -2   3   7       46.75       51.81     10.24 o
  -1   3   7     3526.91     3688.64     66.22 o
   0   3   7     5324.61     5570.12    100.28 o
   1   3   7      123.42      141.72     11.13 o
   2   3   7     1198.47     1132.73     30.06 o
   3   3   7     1452.42     1487.29     32.10 o
   4   3   7      664.34      592.04     21.19 o
   5   3   7     2518.13     1856.90    284.85 o
   6   3   7      991.05      957.49     42.07 o
   7   3   7     1413.96     1381.53     60.50 o
   8   3   7     5454.65     5601.87    116.03 o
   9   3   7      195.24      187.87     40.14 o
  10   3   7      225.93      261.43     50.87 o
  11   3   7      315.55      358.91     63.12 o
  12   3   7      137.88      151.53     47.16 o
  -9   4   7       72.07       89.32     55.55 o
  -8   4   7      312.45      342.40     84.94 o
  -7   4   7      246.38      338.77     43.52 o
  -6   4   7      388.47      376.01     48.61 o
  -5   4   7     1338.00     1265.48     86.13 o
  -4   4   7       24.65       42.02     15.10 o
  -3   4   7     2287.90     2324.15     74.32 o
  -2   4   7     7098.66     7224.06    138.20 o
  -1   4   7     3948.47     3891.56     75.43 o
   0   4   7      649.72      700.78     25.94 o
   1   4   7     4951.56     5225.61     78.61 o
   2   4   7       37.48       25.21      5.93 o
   3   4   7     1277.84     1358.78     34.76 o
   4   4   7      427.90      457.70     20.36 o
   5   4   7      443.96      429.62     24.85 o
   6   4   7     3486.43     3418.99     73.79 o
   7   4   7      445.75      437.78     25.72 o
   8   4   7     1275.32     1228.69     93.11 o
   9   4   7       48.82       76.51     29.23 o
  10   4   7      724.48      735.76     87.46 o
  11   4   7       55.12        4.81     30.18 o
  12   4   7      346.59      356.25     63.00 o
  -8   5   7      657.76      708.48     66.19 o
  -7   5   7       53.42       80.23     50.20 o
  -6   5   7      315.59      334.13     56.94 o
  -5   5   7      152.33      141.75     26.04 o
  -4   5   7     1490.61     1469.16     62.26 o
  -3   5   7     6668.22     6906.18    143.49 o
  -2   5   7     2722.28     2606.17     78.12 o
  -1   5   7      311.63      321.74     21.38 o
   0   5   7     3350.65     3506.40     98.00 o
   1   5   7      344.50      354.23     21.32 o
   2   5   7       52.71       65.14      8.87 o
   3   5   7       82.08      101.24     10.29 o
   4   5   7      425.64      465.86     19.94 o
   5   5   7      541.06      493.13     33.10 o
   6   5   7      842.83      796.52     41.48 o
   7   5   7      133.15      148.32     19.82 o
   8   5   7       27.82       39.41     11.76 o
   9   5   7      700.53      718.33     82.09 o
  10   5   7      169.80      108.40     36.69 o
  11   5   7      810.03      719.64     88.32 o
  12   5   7     1301.17     1375.25    130.92 o
  -8   6   7       66.28       19.41     21.45 o
  -7   6   7      736.85      695.14     74.14 o
  -6   6   7       36.72       38.44     46.49 o
  -5   6   7      629.87      630.74     44.36 o
  -4   6   7     1904.15     1918.44     74.53 o
  -3   6   7       75.36       75.58     15.17 o
  -2   6   7      295.51      339.40     28.92 o
  -1   6   7     1248.00     1273.08     45.37 o
   0   6   7      737.84      731.48     33.09 o
   1   6   7        3.96       -2.54      8.46 o
   2   6   7     1495.76     1574.48     47.38 o
   3   6   7     1211.73     1280.27     41.48 o
   4   6   7        2.59        7.73      9.82 o
   5   6   7      497.79      499.20     34.39 o
   6   6   7        0.46      -13.55     15.01 o
   7   6   7     1258.90     1259.48     72.65 o
   8   6   7     1330.97     1384.99     79.73 o
   9   6   7       14.31        6.14     16.67 o
  10   6   7     1669.73     1886.22    101.66 o
  11   6   7     1289.39     1358.51    127.68 o
  -7   7   7       29.26       82.18     26.23 o
  -6   7   7      199.97      159.81     23.80 o
  -5   7   7      640.34      589.27     44.40 o
  -4   7   7      266.82      248.01     28.25 o
  -3   7   7      286.17      253.91     27.15 o
  -2   7   7     1392.31     1444.36     52.50 o
  -1   7   7      606.31      601.76     32.96 o
   0   7   7     1638.69     1562.25     63.22 o
   1   7   7     2931.35     3047.44     74.14 o
   2   7   7     3243.26     3414.63     77.02 o
   3   7   7      508.26      475.64     34.60 o
   4   7   7     1115.16     1118.72     52.95 o
   5   7   7      156.27      115.48     17.24 o
   6   7   7      453.10      423.76     47.02 o
   7   7   7      696.93      619.11     54.72 o
   8   7   7       51.35       63.15     23.30 o
   9   7   7     1367.42     1280.80    104.19 o
  10   7   7      776.58      719.81     66.11 o
  11   7   7       60.14       49.17     35.31 o
  -6   8   7      907.99      956.79    105.39 o
  -5   8   7      564.62      513.08     53.52 o
  -4   8   7        2.71       -7.66     15.31 o
  -3   8   7     1308.10     1148.28     60.40 o
  -2   8   7       80.74       50.25     14.56 o
  -1   8   7      893.19      906.08     42.40 o
   0   8   7     7357.65     7366.56    132.04 o
   1   8   7     1150.81     1151.40     46.19 o
   2   8   7      636.94      614.33     40.80 o
   3   8   7     1447.21     1493.99     63.70 o
   4   8   7      637.80      589.99     64.42 o
   5   8   7      156.57      147.94     21.80 o
   6   8   7        6.10        3.83     11.96 o
   7   8   7       45.42       41.50     22.19 o
   8   8   7      125.41      110.38     27.79 o
   9   8   7      423.83      383.09     48.97 o
  10   8   7       85.73       14.72     61.60 o
  -6   9   7      403.10      429.97     42.75 o
  -5   9   7       64.67       67.37     44.71 o
  -4   9   7     1086.47     1092.29     62.27 o
  -3   9   7        0.91       24.91     12.56 o
  -2   9   7     1073.49     1070.32     50.55 o
  -1   9   7     1359.81     1427.36     56.64 o
   0   9   7       57.29       67.00     14.82 o
   1   9   7     1026.17     1000.00     54.19 o
   2   9   7      960.40      982.05     65.16 o
   3   9   7       51.89       55.35     13.98 o
   4   9   7      232.12      207.39     25.91 o
   5   9   7      796.78      733.03     48.15 o
   6   9   7       95.30      111.12     21.30 o
   7   9   7        4.20        1.89     26.81 o
   8   9   7      142.06      144.86     27.40 o
   9   9   7       10.94       15.63     22.77 o
  10   9   7      435.63      330.05     45.70 o
  -4  10   7       80.90       81.71     26.61 o
  -3  10   7      693.13      700.68     50.94 o
  -2  10   7      572.47      549.06     42.52 o
  -1  10   7       59.40       57.38     14.38 o
   0  10   7        0.73      -13.67     17.19 o
   1  10   7      176.00      140.59     21.27 o
   2  10   7        1.92       -6.25     14.36 o
   3  10   7       95.90       76.86     32.54 o
   4  10   7     1066.01     1146.62     63.33 o
   5  10   7      886.52      885.68     56.06 o
   6  10   7        1.50       20.29     35.07 o
   7  10   7      302.26      315.00     34.59 o
   8  10   7       40.04       64.19     39.53 o
   9  10   7      304.03      323.72     47.20 o
  -3  11   7      905.42     1060.62     81.67 o
  -2  11   7      157.71      188.51     54.96 o
  -1  11   7        0.98      -13.38     22.16 o
   0  11   7      246.04      215.49     38.03 o
   1  11   7      249.44      254.44     59.05 o
   2  11   7      211.68      243.38     31.18 o
   3  11   7     1612.11     1782.20     99.96 o
   4  11   7      690.09      728.62     51.77 o
   5  11   7      141.69      107.94     19.33 o
   6  11   7      301.29      308.97     36.73 o
   7  11   7        7.83      -16.59     18.18 o
   8  11   7      254.71      259.14     45.72 o
  -1  12   7      832.15      932.26     78.80 o
   0  12   7      244.07      307.84     47.52 o
   1  12   7      366.68      435.25     51.97 o
   2  12   7     1155.82     1013.97     81.24 o
   3  12   7      198.45      164.84     32.90 o
   4  12   7       10.67       34.05     19.75 o
   5  12   7      449.44      422.22     54.41 o
   6  12   7        0.14       21.93     45.09 o
  -1 -10   8      101.55      113.66     29.84 o
   0 -10   8       56.02       56.06     22.63 o
   1 -10   8      218.90      167.93     34.96 o
   2 -10   8     1085.25     1267.49    141.79 o
   3 -10   8      718.09      878.05    124.83 o
  -4  -9   8      595.07      547.06     62.92 o
  -3  -9   8       16.88      -18.09     25.02 o
  -2  -9   8      251.01      215.38     50.61 o
  -1  -9   8       40.56       21.00     14.41 o
   0  -9   8       43.76      104.67     24.01 o
   1  -9   8     1433.50     1536.75    110.16 o
   2  -9   8      356.91      360.13     34.49 o
   3  -9   8      228.77      222.90     34.39 o
   4  -9   8     1322.91     1454.09     73.15 o
   5  -9   8      805.36      819.88     69.36 o
   6  -9   8      329.58      264.57     53.32 o
  -5  -8   8      275.85      234.51     55.69 o
  -4  -8   8       15.27      -15.13     20.59 o
  -3  -8   8      447.00      422.58     49.97 o
  -2  -8   8      127.22      141.43     23.37 o
  -1  -8   8      823.16      834.45     74.09 o
   0  -8   8      787.27      862.52     53.07 o
   1  -8   8       44.54       52.00     25.22 o
   2  -8   8      649.99      616.90     43.78 o
   3  -8   8      556.77      580.23     56.71 o
   4  -8   8      106.22       43.22     17.28 o
   5  -8   8        1.29        2.85     21.43 o
   6  -8   8     2000.63     2016.59    131.85 o
   7  -8   8      297.30      366.95     48.50 o
  -6  -7   8      207.89      185.25     31.45 o
  -5  -7   8       65.00       63.64     15.58 o
  -4  -7   8      898.61      915.19     73.31 o
  -3  -7   8      497.94      436.32     49.54 o
  -2  -7   8      581.60      591.49     42.03 o
  -1  -7   8     1401.51     1380.56     75.70 o
   0  -7   8      187.91      178.62     23.83 o
   1  -7   8        0.22       -1.70     13.37 o
   2  -7   8      216.11      215.79     22.63 o
   3  -7   8       93.34      109.36     42.88 o
   4  -7   8      557.10      568.74     52.48 o
   5  -7   8      964.15      960.34    201.32 o
   6  -7   8     2343.95     2397.59    113.81 o
   7  -7   8       19.90       18.75     17.52 o
   8  -7   8      609.51      472.78     98.04 o
  -7  -6   8      299.29      200.27     34.91 o
  -6  -6   8      232.52      285.33     41.54 o
  -5  -6   8      583.53      562.50     81.73 o
  -4  -6   8       38.51       48.94     21.06 o
  -3  -6   8      126.80      116.06     15.23 o
  -2  -6   8      831.71      862.66     38.60 o
  -1  -6   8      435.79      397.67     37.57 o
   0  -6   8      102.97       97.65     14.66 o
   1  -6   8      710.21      712.64     37.20 o
   2  -6   8      520.73      501.81     31.15 o
   3  -6   8      542.24      501.56     45.61 o
   4  -6   8     2987.50     2971.83    118.06 o
   5  -6   8     1226.51     1223.89     75.13 o
   6  -6   8       39.95       -3.25     19.04 o
   7  -6   8     1556.02     1504.33     88.57 o
   8  -6   8      422.07      373.22     45.40 o
   9  -6   8      354.39      368.24    105.49 o
  -7  -5   8       32.04       49.93     23.18 o
  -6  -5   8       62.38       62.02     25.10 o
  -5  -5   8       30.65        6.81     17.72 o
  -4  -5   8        2.09       -4.57     16.12 o
  -3  -5   8       60.73       80.41     16.62 o
  -2  -5   8        0.93        8.71      9.59 o
  -1  -5   8      238.88      259.02     21.85 o
   0  -5   8     1677.64     1812.11     61.21 o
   1  -5   8      494.14      508.58     24.14 o
   2  -5   8      356.42      359.77     25.39 o
   3  -5   8     3630.41     3555.74    101.05 o
   4  -5   8      651.40      641.44     51.65 o
   5  -5   8      940.08      858.16     60.85 o
   6  -5   8     2117.81     2086.58     98.27 o
   7  -5   8        1.09       -2.24     14.89 o
   8  -5   8     1023.06     1055.67     72.94 o
   9  -5   8     1604.75     1625.56     93.75 o
  10  -5   8      721.37      763.15     67.60 o
  -8  -4   8        1.76      -13.44     23.16 o
  -7  -4   8      944.52      957.89     73.20 o
  -6  -4   8     2056.97     2094.20    105.28 o
  -5  -4   8      184.58      176.77     30.51 o
  -4  -4   8       49.55       55.78     13.68 o
  -3  -4   8      186.97      209.33     22.84 o
  -2  -4   8     2057.64     1962.32     68.59 o
  -1  -4   8      729.59      785.25     31.49 o
   0  -4   8     1336.60     1335.95     55.60 o
   1  -4   8      773.36      756.62     28.62 o
   2  -4   8     4138.35     4093.74     96.90 o
   3  -4   8      279.38      263.44     19.14 o
   4  -4   8       27.03       31.31     19.09 o
   5  -4   8      927.57      892.97     59.68 o
   6  -4   8       17.30       20.78     14.49 o
   7  -4   8      530.26      491.49     46.64 o
   8  -4   8     2169.61     2137.92    100.75 o
   9  -4   8     1114.72     1083.39     72.85 o
  10  -4   8      113.10      131.96     32.27 o
  11  -4   8      516.29      584.10     67.27 o
  -8  -3   8     1407.22     1452.68     92.73 o
  -7  -3   8     2414.02     2532.39    119.63 o
  -6  -3   8      245.93      248.77     36.97 o
  -5  -3   8      831.00      809.26     61.16 o
  -4  -3   8      717.82      689.31     41.55 o
  -3  -3   8        1.56        5.64      9.54 o
  -2  -3   8     3231.31     3139.15     86.93 o
  -1  -3   8      138.98      142.52     16.61 o
   0  -3   8     1404.90     1417.82     46.80 o
   1  -3   8     1229.99     1186.74     46.57 o
   2  -3   8      150.25      143.28     14.37 o
   3  -3   8      814.43      740.26     32.42 o
   4  -3   8      224.72      191.13     16.26 o
   5  -3   8     1026.19     1028.21     46.60 o
   6  -3   8      122.65      147.52     19.68 o
   7  -3   8     1233.69     1178.89     52.78 o
   8  -3   8      365.60      356.20     39.43 o
   9  -3   8      295.80      308.19     39.66 o
  10  -3   8      322.53      355.36     66.82 o
  11  -3   8      182.95      122.66     27.62 o
  -8  -2   8     1096.00     1123.86     81.09 o
  -7  -2   8      159.63      133.72     32.39 o
  -6  -2   8     1192.86     1149.98     76.19 o
  -5  -2   8      619.59      629.23     53.03 o
  -4  -2   8        0.34       15.97     15.08 o
  -3  -2   8      173.80      170.72     20.70 o
  -2  -2   8      828.00      794.89     41.95 o
  -1  -2   8        0.34        9.78     11.24 o
   0  -2   8      816.94      808.95     31.69 o
   1  -2   8      164.33      145.81     10.43 o
   2  -2   8     1164.68     1115.37     40.14 o
   3  -2   8     7167.75     7088.63    122.88 o
   4  -2   8     1281.88     1271.20     62.59 o
   5  -2   8      112.37       99.70     15.53 o
   6  -2   8     3575.61     3627.78     93.56 o
   7  -2   8     1403.76     1346.51     56.76 o
   8  -2   8       51.14       47.23     14.27 o
   9  -2   8     1403.47     1438.84     62.37 o
  10  -2   8        0.34       -9.29     18.96 o
  11  -2   8      448.09      514.73     74.51 o
  -8  -1   8      144.79      141.65     28.14 o
  -7  -1   8     1047.23     1125.94     77.18 o
  -6  -1   8      221.57      226.97     34.81 o
  -5  -1   8      785.51      734.36     43.42 o
  -4  -1   8      594.42      595.43     38.09 o
  -3  -1   8     1744.36     1714.66     63.44 o
  -2  -1   8      490.66      479.14     32.77 o
  -1  -1   8       68.27       75.07     13.34 o
   0  -1   8      380.26      355.91     23.15 o
   1  -1   8     1136.87     1076.63     35.55 o
   2  -1   8     5262.49     5185.20     83.78 o
   3  -1   8     1164.79     1164.53     40.80 o
   4  -1   8     2618.96     2584.60     54.56 o
   5  -1   8     8635.35     8938.04    159.29 o
   6  -1   8     1285.82     1220.57     67.87 o
   7  -1   8      611.09      583.25     35.99 o
   8  -1   8     1501.23     1536.99     61.14 o
   9  -1   8      159.67      141.64     20.65 o
  10  -1   8      128.59      147.91     21.91 o
  11  -1   8      879.07      940.65     76.92 o
  12  -1   8      295.55      319.18     60.92 o
  -9   0   8      160.92       47.18     31.10 o
  -8   0   8      453.04      510.94     54.30 o
  -7   0   8      112.53      106.85     47.03 o
  -6   0   8      855.51      790.54     60.74 o
  -5   0   8     2744.46     2741.64     86.63 o
  -4   0   8     3237.78     3219.63     92.39 o
  -3   0   8      396.59      356.95     28.83 o
  -2   0   8      579.33      539.41     34.13 o
  -1   0   8      915.45      923.21     43.58 o
   0   0   8     1275.05     1285.67     35.99 o
   1   0   8     2251.00     2214.09     78.99 o
   2   0   8        3.55        6.07      2.64 o
   3   0   8     3568.06     3690.24     58.11 o
   4   0   8     2899.35     2916.39     81.21 o
   5   0   8       35.30       47.52     11.92 o
   6   0   8     1137.55     1111.96     48.86 o
   7   0   8     1254.08     1239.62     52.87 o
   8   0   8      482.30      508.97     34.36 o
   9   0   8       75.08       62.86     15.82 o
  10   0   8      880.36      952.84     50.78 o
  11   0   8      814.81      763.86     70.00 o
  12   0   8       64.80       63.79     29.28 o
  -8   1   8      318.40      261.46     37.53 o
  -7   1   8        0.44       10.18     17.09 o
  -6   1   8     3617.54     3567.45    134.76 o
  -5   1   8     3040.01     2848.33    114.38 o
  -4   1   8       48.26       62.64     12.94 o
  -3   1   8     3021.96     3041.67     87.87 o
  -2   1   8      537.93      488.46     35.40 o
  -1   1   8      862.94      807.87     40.93 o
   0   1   8     1619.92     1611.94     45.14 o
   1   1   8        3.54        7.17      7.33 o
   2   1   8       83.47       88.99      6.95 o
   3   1   8     1266.15     1365.81     31.66 o
   4   1   8      182.05      155.77     12.35 o
   5   1   8     1714.70     1586.82     39.31 o
   6   1   8     1783.15     1758.49     63.16 o
   7   1   8     1065.49      996.58     46.81 o
   8   1   8      223.66      220.33     23.77 o
   9   1   8     1624.78     1616.10     63.64 o
  10   1   8     1086.76     1091.19     67.66 o
  11   1   8       21.64        0.13     23.43 o
  12   1   8      709.92      802.61     93.57 o
  -8   2   8       96.32       93.46     26.57 o
  -7   2   8      751.27      799.39     65.80 o
  -6   2   8      445.96      411.01     44.27 o
  -5   2   8      737.90      729.68     57.65 o
  -4   2   8      873.46      910.14     60.54 o
  -3   2   8     1044.89     1016.43     49.73 o
  -2   2   8     1424.98     1450.84     47.02 o
  -1   2   8     3858.10     3934.94     61.22 o
   0   2   8      591.30      612.31     28.19 o
   1   2   8      470.80      478.34     39.72 o
   2   2   8      930.62      893.27     23.48 o
   3   2   8        6.32        6.37      5.71 o
   4   2   8     2273.08     2287.91     52.93 o
   5   2   8     5659.09     5649.10     92.88 o
   6   2   8      793.15      665.27     41.26 o
   7   2   8      200.73      212.95     22.48 o
   8   2   8     7156.97     7263.76    191.19 o
   9   2   8      291.24      339.82     41.49 o
  10   2   8      285.63      279.30     51.54 o
  11   2   8      414.54      453.50     70.11 o
  12   2   8       10.90      -53.14     36.70 o
  -8   3   8     1082.04      952.16    107.34 o
  -7   3   8      241.76      270.99     38.39 o
  -6   3   8      269.48      247.80     36.89 o
  -5   3   8     1008.94     1008.85     67.46 o
  -4   3   8      246.42      186.46     27.84 o
  -3   3   8      382.93      366.34     28.79 o
  -2   3   8     2403.45     2405.61     63.50 o
  -1   3   8     4587.61     4883.31     98.86 o
   0   3   8     1483.74     1545.39     39.24 o
   1   3   8      146.16      154.63     10.92 o
   2   3   8      150.74      158.07     14.12 o
   3   3   8      677.19      659.23     25.47 o
   4   3   8     3754.96     3882.78     66.01 o
   5   3   8      598.09      545.55     20.80 o
   6   3   8     2044.18     1955.25     56.27 o
   7   3   8     1257.41     1223.54     58.58 o
   8   3   8     1314.59     1283.23     54.86 o
   9   3   8      751.21      688.50     65.90 o
  10   3   8     1205.04     1151.96    105.03 o
  11   3   8       89.03       48.81     34.79 o
  12   3   8       28.27       10.52     29.29 o
  -8   4   8      454.53      429.21     79.83 o
  -7   4   8       85.57       95.05     28.29 o
  -6   4   8     1106.95     1127.27     75.21 o
  -5   4   8      436.13      423.63     56.75 o
  -4   4   8       40.34       34.99     11.96 o
  -3   4   8     1967.50     1964.58     70.06 o
  -2   4   8     2384.00     2433.16     75.62 o
  -1   4   8        2.95        1.17      6.94 o
   0   4   8     2453.73     2527.13     55.31 o
   1   4   8     1037.08     1040.26     32.14 o
   2   4   8      704.43      677.09     25.29 o
   3   4   8     2107.84     2055.58     37.54 o
   4   4   8       34.27       19.71      5.87 o
   5   4   8     1088.54      904.88     79.33 o
   6   4   8      663.50      689.01     33.22 o
   7   4   8      204.20      162.47     16.69 o
   8   4   8     2441.71     2461.12     79.65 o
   9   4   8     2100.94     1867.88    133.87 o
  10   4   8      780.70      768.35     91.14 o
  11   4   8        0.63       17.98     28.74 o
  12   4   8      465.57      633.47     85.03 o
  -8   5   8      275.71      177.18     47.18 o
  -7   5   8     1237.90     1230.01     83.14 o
  -6   5   8      973.08      956.04     80.83 o
  -5   5   8       86.14       65.83     29.56 o
  -4   5   8     1714.09     1753.87     71.84 o
  -3   5   8      355.85      387.43     32.58 o
  -2   5   8     2107.77     2184.84     73.95 o
  -1   5   8     2674.35     2833.61     72.93 o
   0   5   8      191.88      206.83     24.88 o
   1   5   8     1123.55     1152.27     36.21 o
   2   5   8     3449.97     3631.03     67.28 o
   3   5   8     1105.85     1152.70     34.97 o
   4   5   8      208.28      202.90     14.06 o
   5   5   8      148.01      164.63     21.08 o
   6   5   8      428.13      401.88     31.46 o
   7   5   8     1148.51     1200.96     54.56 o
   8   5   8     3733.89     4040.79    126.89 o
   9   5   8      665.11      703.49     58.08 o
  10   5   8      143.58      251.26     54.60 o
  11   5   8     1361.84     1407.13    129.31 o
  12   5   8      481.22      532.05     84.97 o
  -7   6   8      806.68      886.93     73.08 o
  -6   6   8       37.69       31.97     15.73 o
  -5   6   8     2146.30     2152.82     85.89 o
  -4   6   8      215.70      212.51     25.47 o
  -3   6   8      509.18      513.15     45.23 o
  -2   6   8      433.16      428.92     28.09 o
  -1   6   8      140.54      148.53     26.46 o
   0   6   8     1463.53     1482.02     49.07 o
   1   6   8      183.03      211.37     18.53 o
   2   6   8     1541.14     1566.41     48.40 o
   3   6   8        2.16        9.76      8.00 o
   4   6   8      385.94      382.63     24.06 o
   5   6   8      200.21      206.79     20.20 o
   6   6   8      443.16      457.99     34.72 o
   7   6   8     2082.53     2264.81     78.70 o
   8   6   8      350.92      404.52     85.84 o
   9   6   8      867.81      909.79     69.15 o
  10   6   8     1076.32     1066.22     76.85 o
  11   6   8       50.90       47.81     24.66 o
  -6   7   8      640.78      696.20     52.03 o
  -5   7   8      666.47      614.35     45.86 o
  -4   7   8      153.46      143.82     23.47 o
  -3   7   8      627.34      630.47     46.86 o
  -2   7   8       21.71       24.28      9.38 o
  -1   7   8      131.13      115.51     15.34 o
   0   7   8     1380.21     1472.06     57.37 o
   1   7   8       47.67       20.16      8.98 o
   2   7   8        5.50       11.70      7.48 o
   3   7   8      534.31      605.83     31.14 o
   4   7   8      286.17      272.42     26.73 o
   5   7   8     1473.36     1407.31     69.36 o
   6   7   8      931.13     1000.14     66.49 o
   7   7   8       82.40       99.96     38.97 o
   8   7   8     1139.33     1057.94     73.81 o
   9   7   8      445.07      359.96     46.06 o
  10   7   8      179.27      199.92     35.48 o
  11   7   8      992.52      975.09     80.52 o
  -6   8   8       27.48       17.34     16.83 o
  -5   8   8       61.67       92.22     19.05 o
  -4   8   8     1199.47     1158.40     64.47 o
  -3   8   8     1478.16     1445.09     87.66 o
  -2   8   8      142.02      112.57     17.21 o
  -1   8   8      319.53      329.88     26.33 o
   0   8   8     2869.00     3020.75    102.45 o
   1   8   8      302.34      284.13     24.19 o
   2   8   8     1434.11     1546.02     54.50 o
   3   8   8       25.73       52.45     15.61 o
   4   8   8      667.44      670.99     44.46 o
   5   8   8     1253.66     1331.35     63.25 o
   6   8   8        0.29       18.73     14.30 o
   7   8   8      100.89       76.02     30.57 o
   8   8   8       62.64       53.90     19.71 o
   9   8   8       45.15       23.22     20.62 o
  10   8   8      315.12      226.97     37.99 o
  -5   9   8     2086.98     2046.76     90.78 o
  -4   9   8      999.82     1150.36     95.68 o
  -3   9   8       91.79       71.74     15.44 o
  -2   9   8     1244.62     1311.72     67.90 o
  -1   9   8     1132.22     1104.23     72.40 o
   0   9   8      162.45      170.69     20.50 o
   1   9   8     1232.24     1295.51     53.06 o
   2   9   8      269.76      236.28     27.49 o
   3   9   8      727.15      752.44     50.85 o
   4   9   8      869.44      826.97     51.79 o
   5   9   8      183.98      153.79     24.21 o
   6   9   8       71.13       72.01     32.35 o
   7   9   8      144.97      200.14     26.92 o
   8   9   8        1.60       -8.58     17.92 o
   9   9   8      101.88      156.48     44.02 o
  -4  10   8      358.41      313.91     79.69 o
  -3  10   8     1342.51     1357.90     62.20 o
  -2  10   8       48.02       19.39     26.21 o
  -1  10   8      378.11      435.97     34.02 o
   0  10   8      631.82      612.79     44.16 o
   1  10   8        1.69      -16.32     11.72 o
   2  10   8      183.62      183.08     26.76 o
   3  10   8       92.52      123.81     19.94 o
   4  10   8       62.91       47.17     20.06 o
   5  10   8      155.98      119.05     20.18 o
   6  10   8      237.47      218.10     29.32 o
   7  10   8      118.80       73.76     16.95 o
   8  10   8      350.26      262.57     40.47 o
  -2  11   8      144.94       96.06     23.62 o
  -1  11   8      924.74      929.29     60.41 o
   0  11   8      271.74      327.02     36.95 o
   1  11   8       38.59        9.47     21.24 o
   2  11   8       22.64       37.06     14.52 o
   3  11   8        1.53        5.00     18.83 o
   4  11   8      112.57      121.98     43.49 o
   5  11   8      486.46      488.98     46.20 o
   6  11   8        0.14        4.77     27.49 o
   7  11   8      548.28      558.99     51.44 o
   0  12   8       14.78       61.05     23.15 o
   1  12   8      251.33      211.70     35.03 o
   2  12   8      108.05       54.41     23.27 o
   3  12   8       63.49       98.06     32.38 o
   4  12   8      116.40       37.33     33.41 o
   5  12   8       19.26        7.85     18.26 o
  -2  -9   9      318.84      294.69     65.11 o
  -1  -9   9       33.56       25.76     21.93 o
   0  -9   9      105.05      110.42     24.37 o
   1  -9   9     1260.69     1250.89     91.49 o
   2  -9   9        2.06      -40.93     27.29 o
   3  -9   9      631.86      783.66     70.03 o
   4  -9   9      320.19      369.16     66.13 o
  -4  -8   9      502.66      484.82     58.63 o
  -3  -8   9      714.63      597.55     61.63 o
  -2  -8   9        0.60      -13.47     18.64 o
  -1  -8   9     1455.78     1659.10    150.51 o
   0  -8   9      543.14      575.07     88.04 o
   1  -8   9        3.09       12.21     22.81 o
   2  -8   9      747.97      871.02     62.84 o
   3  -8   9      179.05      190.42     38.84 o
   4  -8   9       37.57       16.32     23.34 o
   5  -8   9      227.64      202.85     39.97 o
   6  -8   9      660.09      626.74     63.76 o
  -5  -7   9      441.61      440.65     54.04 o
  -4  -7   9       53.86       62.57     24.63 o
  -3  -7   9      404.70      371.42     46.75 o
  -2  -7   9      935.40      907.98     56.93 o
  -1  -7   9       20.50       32.97     17.87 o
   0  -7   9      784.32      768.61     99.95 o
   1  -7   9     2173.87     2274.50    109.66 o
   2  -7   9      457.27      438.61     38.76 o
   3  -7   9        5.21        0.93     14.68 o
   4  -7   9      133.27      162.81     31.89 o
   5  -7   9        2.99      -11.09     26.65 o
   6  -7   9       34.62       34.76     24.19 o
   7  -7   9      246.92      227.86     35.14 o
   8  -7   9      288.03      299.20     47.09 o
  -6  -6   9      361.61      433.81     49.49 o
  -5  -6   9      191.49      212.24     52.70 o
  -4  -6   9       33.50       43.32     14.16 o
  -3  -6   9      356.66      357.71     34.25 o
  -2  -6   9        2.04      -13.98     15.51 o
  -1  -6   9      918.94      939.52     48.33 o
   0  -6   9     4011.70     4067.06    305.25 o
   1  -6   9     2080.23     2105.28    136.63 o
   2  -6   9       13.94       -8.72     12.79 o
   3  -6   9      465.86      442.02     37.85 o
   4  -6   9      961.78      838.20     63.97 o
   5  -6   9       55.73       28.30     19.60 o
   6  -6   9      980.67     1001.93     72.96 o
   7  -6   9      244.59      217.37     56.88 o
   8  -6   9      186.20      269.05     41.36 o
   9  -6   9      808.15      799.96     70.70 o
  -6  -5   9       52.87       38.28     24.06 o
  -5  -5   9        7.48       -4.84     16.73 o
  -4  -5   9        5.19       13.62     18.15 o
  -3  -5   9        0.52        1.26     11.92 o
  -2  -5   9      851.51      792.39     40.75 o
  -1  -5   9      544.47      605.04     31.67 o
   0  -5   9     1836.33     1865.99     60.02 o
   1  -5   9       69.67      101.93     19.12 o
   2  -5   9     2916.77     2777.61     92.91 o
   3  -5   9     1450.55     1359.80     63.30 o
   4  -5   9      215.49      249.99     41.55 o
   5  -5   9     2299.35     2175.29    103.03 o
   6  -5   9      436.09      411.80     76.29 o
   7  -5   9      121.83       58.88     38.51 o
   8  -5   9      120.98      117.29     27.87 o
   9  -5   9        6.49        9.57     18.32 o
  -7  -4   9      425.03      436.21     52.03 o
  -6  -4   9        3.16       19.50     31.40 o
  -5  -4   9       33.10       66.55     21.71 o
  -4  -4   9       50.40       73.92     19.07 o
  -3  -4   9       58.51       71.41     16.18 o
  -2  -4   9     2019.72     2073.95     74.66 o
  -1  -4   9      110.65       81.41     13.49 o
   0  -4   9      191.74      185.49     16.62 o
   1  -4   9     3095.49     3180.85    117.19 o
   2  -4   9      236.11      241.62     16.87 o
   3  -4   9     1575.95     1599.08     66.85 o
   4  -4   9     2834.92     2756.46    111.71 o
   5  -4   9     2087.35     2084.67    107.02 o
   6  -4   9       11.20        8.97     25.73 o
   7  -4   9      203.26      176.84     29.26 o
   8  -4   9        1.22       21.51     19.09 o
   9  -4   9      160.62      121.50     47.57 o
  10  -4   9      326.86      276.43     37.64 o
  -7  -3   9       18.15       51.62     28.16 o
  -6  -3   9      680.21      695.31    104.37 o
  -5  -3   9     1096.87     1142.09     75.06 o
  -4  -3   9        4.21       -1.56     13.76 o
  -3  -3   9      813.84      857.41     56.04 o
  -2  -3   9     1424.02     1357.12     58.63 o
  -1  -3   9     1867.25     1789.26     66.28 o
   0  -3   9     1445.96     1485.82     47.50 o
   1  -3   9       55.22       46.96      8.84 o
   2  -3   9     1610.55     1564.16     48.06 o
   3  -3   9     3909.31     3973.06     90.62 o
   4  -3   9     1036.11      995.03     46.00 o
   5  -3   9      188.51      177.13     21.51 o
   6  -3   9      322.89      295.92     27.83 o
   7  -3   9      779.91      707.92     57.26 o
   8  -3   9        0.85       25.54     16.29 o
   9  -3   9      670.76      651.73     60.86 o
  10  -3   9      451.42      438.59     53.61 o
  11  -3   9      132.35      114.36     24.02 o
  -8  -2   9       75.02       66.53     21.10 o
  -7  -2   9     1476.72     1633.97     98.38 o
  -6  -2   9      823.89      864.20     67.44 o
  -5  -2   9      161.49      122.16     24.12 o
  -4  -2   9     1658.79     1708.31     69.31 o
  -3  -2   9      618.55      575.94     38.87 o
  -2  -2   9      171.15      166.83     21.61 o
  -1  -2   9      449.69      443.24     32.28 o
   0  -2   9       13.64       13.80      8.55 o
   1  -2   9     1593.46     1521.44     46.07 o
   2  -2   9     2317.17     2218.81     55.29 o
   3  -2   9     1091.87      984.53     40.14 o
   4  -2   9        2.81        4.62     12.75 o
   5  -2   9     1602.48     1595.98     85.06 o
   6  -2   9     1258.53     1284.46     56.56 o
   7  -2   9        9.56       11.04     11.37 o
   8  -2   9     1617.58     1640.14     67.48 o
   9  -2   9      318.04      363.62     45.05 o
  10  -2   9      271.26      325.58     43.92 o
  11  -2   9      371.37      358.44     63.31 o
  -8  -1   9     1013.45     1043.93     80.02 o
  -7  -1   9      401.10      410.43    104.98 o
  -6  -1   9      247.18      257.16     38.03 o
  -5  -1   9      895.96      890.19     51.12 o
  -4  -1   9      304.45      299.45     28.51 o
  -3  -1   9       10.78        4.60     10.33 o
  -2  -1   9      412.88      409.88     31.79 o
  -1  -1   9       36.87       27.77      9.92 o
   0  -1   9      119.45      114.96     16.46 o
   1  -1   9     1720.71     1756.61     49.23 o
   2  -1   9     1641.15     1647.41     51.06 o
   3  -1   9      481.63      451.59     21.41 o
   4  -1   9     4882.49     4813.95     95.53 o
   5  -1   9     1769.72     1748.02     87.14 o
   6  -1   9      416.69      469.09     34.01 o
   7  -1   9     3290.99     3254.02     94.29 o
   8  -1   9     1571.46     1446.63     62.19 o
   9  -1   9       51.32       19.98     16.60 o
  10  -1   9       63.91       76.70     16.32 o
  11  -1   9        1.60       25.98     32.35 o
  -8   0   9      727.38      737.60     67.67 o
  -7   0   9      107.74      116.19     27.90 o
  -6   0   9       10.25       12.45     16.38 o
  -5   0   9        2.94        7.22     12.13 o
  -4   0   9      141.45      156.43     20.28 o
  -3   0   9     2193.51     2231.54     77.57 o
  -2   0   9      396.00      388.94     30.98 o
  -1   0   9       93.63      122.11     18.36 o
   0   0   9     2289.92     2396.01     75.27 o
   1   0   9      495.09      476.41     28.38 o
   2   0   9      763.95      713.95     29.89 o
   3   0   9     5222.93     5284.21     86.67 o
   4   0   9        7.42        6.80      5.69 o
   5   0   9     5359.70     5465.87    158.03 o
   6   0   9     5723.89     5725.92    128.23 o
   7   0   9     1332.72     1310.15     57.40 o
   8   0   9        2.97      -18.58     14.55 o
   9   0   9      304.51      272.56     28.86 o
  10   0   9        6.96      -18.26     15.82 o
  11   0   9        2.69       13.11     42.11 o
  12   0   9      216.18      265.01     53.76 o
  -8   1   9      613.10      590.03     60.92 o
  -7   1   9      125.99      130.04     29.60 o
  -6   1   9      330.11      299.24     39.64 o
  -5   1   9      556.55      505.66     48.50 o
  -4   1   9     1185.29     1141.91     56.26 o
  -3   1   9     2138.60     2104.86     75.82 o
  -2   1   9      633.20      626.42     39.61 o
  -1   1   9     1833.58     1783.51     65.78 o
   0   1   9     1139.13     1127.19     50.08 o
   1   1   9      170.02      178.24     14.45 o
   2   1   9      957.66      871.27     27.39 o
   3   1   9       24.19       25.73      5.66 o
   4   1   9     2680.22     2740.35     50.33 o
   5   1   9     3155.08     3303.57     75.67 o
   6   1   9     1003.49      958.32     49.74 o
   7   1   9       84.68       88.62     16.86 o
   8   1   9      945.90      943.02     51.01 o
   9   1   9      295.02      329.39     31.00 o
  10   1   9       11.50       -0.21     13.92 o
  11   1   9      404.46      361.55     59.35 o
  12   1   9      157.56      113.21     39.53 o
  -8   2   9      470.75      522.19     57.66 o
  -7   2   9      396.11      359.46     46.35 o
  -6   2   9        0.26        2.38     16.39 o
  -5   2   9     1310.25     1341.28     81.23 o
  -4   2   9      701.10      685.79     55.67 o
  -3   2   9       49.52       21.71     10.11 o
  -2   2   9     1267.57     1260.37     56.54 o
  -1   2   9       22.71       11.70      8.18 o
   0   2   9     1180.61     1128.66     44.52 o
   1   2   9     1383.96     1371.48     47.64 o
   2   2   9      158.14      139.33     11.86 o
   3   2   9       10.81       22.46      5.92 o
   4   2   9     1427.99     1458.01     34.91 o
   5   2   9      570.51      565.39     24.09 o
   6   2   9        3.49        7.77      9.00 o
   7   2   9     2602.89     2697.75     83.86 o
   8   2   9      604.57      585.63     39.43 o
   9   2   9      996.92     1002.59     52.18 o
  10   2   9     1955.93     1902.00    138.36 o
  11   2   9      861.36      879.56     98.85 o
  12   2   9       79.80       -1.70     29.54 o
  -7   3   9      348.23      394.76     69.12 o
  -6   3   9     1445.61     1550.46     91.35 o
  -5   3   9      367.28      393.82     44.17 o
  -4   3   9      207.20      211.42     38.06 o
  -3   3   9       16.06       21.82     15.38 o
  -2   3   9      638.17      611.02     32.55 o
  -1   3   9     1375.67     1334.51     57.56 o
   0   3   9     3105.81     3045.71     70.42 o
   1   3   9     1313.42     1309.20     55.34 o
   2   3   9      817.54      839.19     41.26 o
   3   3   9     3500.36     3598.75     62.23 o
   4   3   9      418.85      399.68     20.58 o
   5   3   9      581.77      609.38     24.57 o
   6   3   9     1467.48     1528.45     51.79 o
   7   3   9      619.28      625.53     33.02 o
   8   3   9     1528.84     1612.71     64.44 o
   9   3   9     3009.69     3289.79    398.18 o
  10   3   9      681.13      568.66     78.53 o
  11   3   9        4.56      -24.72     27.28 o
  12   3   9      211.60      206.90     57.05 o
  -7   4   9      875.26      847.38     70.87 o
  -6   4   9     1448.10     1403.75     88.18 o
  -5   4   9      182.50      133.69     27.68 o
  -4   4   9        4.00       12.14     13.48 o
  -3   4   9      365.52      413.28     33.11 o
  -2   4   9       40.75       37.19     20.48 o
  -1   4   9     1946.84     1960.30     59.71 o
   0   4   9     1268.55     1267.27     56.50 o
   1   4   9      381.62      400.37     20.27 o
   2   4   9     2316.75     2361.05     50.80 o
   3   4   9      911.68      920.06     28.63 o
   4   4   9     1905.72     2033.19     52.95 o
   5   4   9     3237.96     3342.72     92.10 o
   6   4   9       15.96       20.45     11.39 o
   7   4   9      470.71      463.62     29.01 o
   8   4   9     1388.93     1397.50     61.37 o
   9   4   9       38.65        6.18     20.82 o
  10   4   9       10.43        4.69     29.38 o
  11   4   9       55.57       72.83     36.23 o
  -7   5   9      709.98      679.30     64.49 o
  -6   5   9      139.39      143.96     30.12 o
  -5   5   9      778.26      758.28     64.35 o
  -4   5   9      624.62      670.78     45.55 o
  -3   5   9        5.29        9.47     11.30 o
  -2   5   9      482.27      443.18     34.54 o
  -1   5   9     1534.52     1482.99     96.50 o
   0   5   9      432.70      431.14     25.15 o
   1   5   9     1460.00     1423.84     38.70 o
   2   5   9        2.53       12.54      7.20 o
   3   5   9     2915.76     2990.72     60.91 o
   4   5   9     2943.88     3202.17     70.80 o
   5   5   9       30.16       35.96     11.04 o
   6   5   9      609.30      548.89     37.96 o
   7   5   9      377.67      370.57     34.65 o
   8   5   9      155.71      171.85     23.30 o
   9   5   9      176.45      150.29     29.31 o
  10   5   9      655.85      615.49     57.98 o
  11   5   9      115.91      132.95     30.96 o
  -6   6   9     1146.09     1169.68     83.05 o
  -5   6   9     1510.00     1571.38     75.54 o
  -4   6   9      504.16      514.71     41.49 o
  -3   6   9     1354.65     1396.84     83.74 o
  -2   6   9      401.60      389.81     32.86 o
  -1   6   9      207.70      198.49     22.93 o
   0   6   9      830.55      837.81     37.62 o
   1   6   9      869.38      892.95     52.17 o
   2   6   9      730.32      724.30     33.12 o
   3   6   9     1679.58     1827.04     48.61 o
   4   6   9      848.29      847.08     45.57 o
   5   6   9       24.96       29.89     15.69 o
   6   6   9     1311.71     1311.14     60.89 o
   7   6   9      671.10      628.73     46.03 o
   8   6   9      181.27      187.08     36.47 o
   9   6   9     1041.55     1102.97     77.36 o
  10   6   9      354.74      326.90     44.01 o
  11   6   9       99.16      118.42     33.41 o
  -6   7   9      198.95      296.55     45.33 o
  -5   7   9      305.26      282.54     33.02 o
  -4   7   9     2091.09     2257.44     89.60 o
  -3   7   9      756.08      832.09     65.54 o
  -2   7   9       14.44        2.49     14.52 o
  -1   7   9       26.49       32.59     11.13 o
   0   7   9        3.20       -2.27     13.68 o
   1   7   9     2029.83     2027.62     56.06 o
   2   7   9      402.76      437.99     27.83 o
   3   7   9      299.87      245.25     20.45 o
   4   7   9      167.88      158.27     20.74 o
   5   7   9     1575.77     1628.14     82.72 o
   6   7   9      735.45      653.90     56.44 o
   7   7   9      128.45      175.05     29.83 o
   8   7   9     1966.48     1937.69    101.93 o
   9   7   9      454.64      429.99     50.44 o
  10   7   9      540.57      560.15     60.44 o
  -5   8   9      935.18     1026.86     68.00 o
  -4   8   9      525.93      491.10     43.81 o
  -3   8   9       64.27       57.52     33.19 o
  -2   8   9       72.91       66.71     18.37 o
  -1   8   9      212.11      245.82     38.77 o
   0   8   9       88.38       85.20     14.38 o
   1   8   9      416.14      473.78     29.65 o
   2   8   9       61.53       82.97     19.96 o
   3   8   9     1055.39     1152.63     57.32 o
   4   8   9     1417.62     1564.14     68.34 o
   5   8   9       18.99       17.72     13.02 o
   6   8   9     1800.39     1886.06     78.15 o
   7   8   9     1750.16     1837.53    164.24 o
   8   8   9       31.96      -32.96     21.97 o
   9   8   9      130.10      120.49     31.53 o
  10   8   9      535.00      546.08    100.07 o
  -4   9   9       10.39       16.01     25.80 o
  -3   9   9      515.09      560.95     67.51 o
  -2   9   9     1070.52     1061.22     61.54 o
  -1   9   9       15.95       16.55     11.92 o
   0   9   9      818.38      823.67     45.88 o
   1   9   9      181.79      164.18     26.47 o
   2   9   9        3.80      -22.34     16.01 o
   3   9   9       85.23       81.78     19.01 o
   4   9   9      133.84      103.02     20.75 o
   5   9   9     1868.62     1943.34     81.71 o
   6   9   9     1071.23     1098.51     62.40 o
   7   9   9      139.41      163.60     44.26 o
   8   9   9      101.12      101.78     27.67 o
   9   9   9      194.55      169.18     31.62 o
  -3  10   9      286.70      346.30     42.93 o
  -2  10   9      468.14      407.58     57.18 o
  -1  10   9     1350.18     1375.26     78.85 o
   0  10   9      559.75      519.10     37.29 o
   1  10   9        1.03       11.02     13.65 o
   2  10   9       17.44       38.36     15.25 o
   3  10   9       26.78       18.98     19.30 o
   4  10   9      494.08      616.64     48.07 o
   5  10   9      552.92      507.48     44.25 o
   6  10   9       68.10       44.08     16.72 o
   7  10   9       97.80      101.64     22.27 o
   8  10   9      483.26      451.77     57.01 o
  -1  11   9      193.70      174.23     27.85 o
   0  11   9      167.57      140.96     44.40 o
   1  11   9       31.39       -3.99     21.11 o
   2  11   9       64.29       38.96     16.76 o
   3  11   9        8.27      -14.18     14.52 o
   4  11   9      353.42      281.76     34.42 o
   5  11   9      131.73      197.21     31.58 o
   6  11   9      174.72      161.13     34.45 o
  -2  -8  10      931.59      808.44     74.34 o
  -1  -8  10      640.96      615.63     96.01 o
   0  -8  10       99.47      101.35     22.32 o
   1  -8  10     1074.11     1102.72     75.47 o
   2  -8  10     1133.80     1127.35     67.72 o
   3  -8  10       36.48        3.97     28.82 o
   4  -8  10        6.71       21.81     18.53 o
   5  -8  10       45.05       16.66     25.30 o
  -4  -7  10       50.01       43.74     34.99 o
  -3  -7  10      900.27      895.58     77.99 o
  -2  -7  10      240.34      234.54     31.25 o
  -1  -7  10       59.06       47.58     26.30 o
   0  -7  10     1286.11     1315.95    117.91 o
   1  -7  10      857.01      825.24     55.96 o
   2  -7  10       47.86       98.90     21.01 o
   3  -7  10      121.34      109.24     27.56 o
   4  -7  10        9.16       -0.92     21.00 o
   5  -7  10        6.79       16.25     37.19 o
   6  -7  10      103.31      102.27     25.63 o
   7  -7  10       62.30       41.05     41.74 o
  -5  -6  10       37.17      -18.09     38.85 o
  -4  -6  10      726.37      783.17     82.81 o
  -3  -6  10      371.59      321.02     44.81 o
  -2  -6  10      453.57      382.25     36.66 o
  -1  -6  10      527.58      484.59     53.00 o
   0  -6  10       24.97       20.54     13.91 o
   1  -6  10      116.34      124.85     20.91 o
   2  -6  10      539.09      525.07     43.66 o
   3  -6  10      477.87      551.05     44.49 o
   4  -6  10       44.60       50.30     34.73 o
   5  -6  10      236.26      226.51     37.80 o
   6  -6  10      427.44      387.36     49.74 o
   7  -6  10       16.36      -33.98     22.66 o
   8  -6  10      260.17      261.66     53.58 o
  -5  -5  10     1048.67     1080.18     78.55 o
  -4  -5  10      465.33      506.45     51.35 o
  -3  -5  10       57.22       51.28     12.97 o
  -2  -5  10      391.65      445.51     32.42 o
  -1  -5  10       20.66       23.60     12.83 o
   0  -5  10        0.99        3.82     13.44 o
   1  -5  10     1918.16     2045.07    118.00 o
   2  -5  10     2366.19     2360.17     88.87 o
   3  -5  10      122.35       88.03     18.80 o
   4  -5  10     1379.30     1306.79     81.79 o
   5  -5  10     1327.75     1250.87     80.99 o
   6  -5  10       34.35       13.29     25.17 o
   7  -5  10      253.49      280.85     41.90 o
   8  -5  10       17.01       -9.94     22.27 o
   9  -5  10      514.98      451.79     54.60 o
  -6  -4  10     1106.33     1131.07    104.58 o
  -5  -4  10      197.89      264.93     40.61 o
  -4  -4  10        0.16        9.97     23.96 o
  -3  -4  10      880.82      913.03     55.19 o
  -2  -4  10      309.23      286.13     24.71 o
  -1  -4  10      536.25      485.61     31.52 o
   0  -4  10     1296.04     1348.27     47.91 o
   1  -4  10     1470.21     1455.64     65.08 o
   2  -4  10      423.89      426.16     36.24 o
   3  -4  10     2242.02     2060.04     80.97 o
   4  -4  10     1572.75     1623.94     88.71 o
   5  -4  10      227.23      255.45     37.37 o
   6  -4  10      869.48      927.14     69.59 o
   7  -4  10       24.71        7.88     19.07 o
   8  -4  10      666.53      660.28     59.97 o
   9  -4  10       15.23       14.54     19.37 o
  10  -4  10        0.85       36.11     30.95 o
  -6  -3  10       23.84       30.67     33.24 o
  -5  -3  10        3.54       -8.56     33.79 o
  -4  -3  10      521.63      592.28     54.50 o
  -3  -3  10      559.79      562.34     39.95 o
  -2  -3  10       48.29       39.95     13.41 o
  -1  -3  10     2219.69     2206.36     69.08 o
   0  -3  10      807.65      809.75     36.54 o
   1  -3  10      457.48      437.06     27.08 o
   2  -3  10     2661.14     2618.49     72.05 o
   3  -3  10       27.57       20.95      9.85 o
   4  -3  10      970.77      917.01     41.05 o
   5  -3  10     1352.37     1213.80     75.64 o
   6  -3  10      361.84      324.73     58.38 o
   7  -3  10        7.13       -5.43     21.60 o
   8  -3  10      496.30      530.08     53.12 o
   9  -3  10        1.70        4.08     17.91 o
  10  -3  10       47.50       85.47     28.37 o
  -7  -2  10      166.64      239.39     43.14 o
  -6  -2  10       29.55      -21.24     18.13 o
  -5  -2  10      349.47      395.75     46.68 o
  -4  -2  10       59.90       68.97     14.81 o
  -3  -2  10     1224.74     1184.62     58.88 o
  -2  -2  10     2445.78     2550.00     86.29 o
  -1  -2  10      706.11      730.72     44.34 o
   0  -2  10       18.93       -2.88      8.99 o
   1  -2  10      613.42      662.41     31.91 o
   2  -2  10      103.31      110.13     20.68 o
   3  -2  10      564.12      561.67     28.83 o
   4  -2  10      877.17      821.24     48.28 o
   5  -2  10      483.80      494.81     36.17 o
   6  -2  10       50.93       52.12     13.47 o
   7  -2  10      952.64      922.27     57.33 o
   8  -2  10     1005.00      987.97     76.26 o
   9  -2  10       78.96       73.52     22.92 o
  10  -2  10      366.00      360.72     44.50 o
  11  -2  10        1.87        5.52     24.80 o
  -7  -1  10       87.76       69.80    108.47 o
  -6  -1  10      357.12      329.31     41.78 o
  -5  -1  10       32.42       26.39     18.88 o
  -4  -1  10     1319.06     1282.73     62.81 o
  -3  -1  10     3054.11     3180.67     98.70 o
  -2  -1  10      841.02      787.79     47.09 o
  -1  -1  10        8.98        3.86     11.65 o
   0  -1  10      913.54      952.05     49.01 o
   1  -1  10      698.85      708.17     32.58 o
   2  -1  10        0.51        7.53     12.20 o
   3  -1  10      754.24      678.80     30.79 o
   4  -1  10     1094.68     1051.20     38.46 o
   5  -1  10        1.65       13.37     16.49 o
   6  -1  10      846.07      842.49     47.71 o
   7  -1  10      828.36      779.09     49.21 o
   8  -1  10       91.41      105.29     25.67 o
   9  -1  10      661.03      648.82     46.25 o
  10  -1  10       21.59       11.83     18.51 o
  11  -1  10      374.56      463.07     77.57 o
  -7   0  10      369.95      305.24     42.67 o
  -6   0  10       46.80       59.04     20.12 o
  -5   0  10      158.81      162.95     24.01 o
  -4   0  10     1033.83     1055.49     57.15 o
  -3   0  10      379.33      407.79     34.31 o
  -2   0  10      191.62      213.09     25.16 o
  -1   0  10     1341.31     1398.31     60.87 o
   0   0  10     1437.74     1500.65     77.16 o
   1   0  10      199.30      208.06     19.97 o
   2   0  10     6586.32     6690.51    164.08 o
   3   0  10     2969.56     2970.14     60.10 o
   4   0  10        7.79        9.92      8.17 o
   5   0  10     1171.59     1180.09     58.04 o
   6   0  10      148.16      158.12     17.44 o
   7   0  10      710.47      698.53     45.15 o
   8   0  10      286.78      294.55     30.27 o
   9   0  10      199.95      166.14     25.08 o
  10   0  10       32.30        7.99     19.35 o
  11   0  10      308.81      320.43     42.92 o
  -7   1  10      281.55      277.25     42.78 o
  -6   1  10        2.28       -7.32     20.92 o
  -5   1  10       80.68      134.16     29.07 o
  -4   1  10       33.67       57.91     13.28 o
  -3   1  10      125.97      141.94     39.06 o
  -2   1  10     2480.35     2518.24     85.96 o
  -1   1  10      216.41      200.95     23.02 o
   0   1  10     4951.69     5117.22    121.51 o
   1   1  10     8018.25     8201.60    216.26 o
   2   1  10     2163.46     2140.66     76.71 o
   3   1  10      568.10      562.07     27.29 o
   4   1  10     1866.82     1990.12     45.84 o
   5   1  10        2.58        1.85      8.17 o
   6   1  10      439.51      445.25     27.69 o
   7   1  10     3646.28     3725.03    113.78 o
   8   1  10        0.89        7.63     25.47 o
   9   1  10       97.71       87.09     17.20 o
  10   1  10      363.26      385.80     47.12 o
  11   1  10      420.21      431.09     73.33 o
  -7   2  10       99.69      104.89     25.18 o
  -6   2  10      139.64      127.86     81.93 o
  -5   2  10      464.55      454.44     48.94 o
  -4   2  10       46.47       66.15     25.08 o
  -3   2  10      763.77      804.65     48.87 o
  -2   2  10       23.99        8.55     10.26 o
  -1   2  10     1858.46     1803.57     70.20 o
   0   2  10     4802.94     5114.96    131.02 o
   1   2  10      304.24      296.48     19.85 o
   2   2  10       12.48       19.83      6.82 o
   3   2  10      599.51      599.33     27.89 o
   4   2  10      268.94      304.98     16.53 o
   5   2  10      478.72      471.73     23.50 o
   6   2  10      177.89      173.66     18.43 o
   7   2  10     2644.53     2438.94     85.02 o
   8   2  10       50.80       59.19     13.29 o
   9   2  10      581.57      588.61     54.88 o
  10   2  10       76.07       45.63     29.85 o
  11   2  10      337.42      321.16     63.62 o
  -7   3  10     1170.75     1140.93     85.72 o
  -6   3  10      695.18      699.50     64.22 o
  -5   3  10      214.95      257.99     40.52 o
  -4   3  10      358.52      424.22     47.19 o
  -3   3  10        3.30        3.92     13.32 o
  -2   3  10      421.35      447.10     28.79 o
  -1   3  10     1125.39     1069.46     47.46 o
   0   3  10        3.97        8.78      8.55 o
   1   3  10      626.43      606.87     30.12 o
   2   3  10      653.35      675.52     28.54 o
   3   3  10      528.92      532.40     23.08 o
   4   3  10       10.38        9.17      9.49 o
   5   3  10     2031.48     2262.54     64.78 o
   6   3  10     1165.51     1269.83     48.97 o
   7   3  10      190.05      153.12     18.86 o
   8   3  10      647.45      685.58     38.95 o
   9   3  10        0.60       26.70     13.83 o
  10   3  10     1366.14     1250.25    116.44 o
  11   3  10      782.85      789.78     96.80 o
  -6   4  10      169.62      144.63     30.27 o
  -5   4  10      991.97     1099.43     78.59 o
  -4   4  10      197.96      207.26     34.99 o
  -3   4  10       53.95       62.05     16.48 o
  -2   4  10      186.92      164.18     30.48 o
  -1   4  10        1.39       -4.49     11.21 o
   0   4  10     1206.76     1165.17     48.10 o
   1   4  10     2471.82     2458.19     74.06 o
   2   4  10      851.34      813.32     36.09 o
   3   4  10      416.50      457.55     30.13 o
   4   4  10     7272.51     8064.97    142.89 o
   5   4  10     2380.09     2352.61    168.95 o
   6   4  10       10.58        4.40      9.94 o
   7   4  10      392.31      427.73     30.01 o
   8   4  10        0.27      -14.79     14.65 o
   9   4  10      445.15      469.50     37.92 o
  10   4  10      618.92      644.20     58.81 o
  11   4  10       38.91       35.46     22.48 o
  -6   5  10      806.84      711.53     66.74 o
  -5   5  10      836.31      827.13     70.66 o
  -4   5  10       41.88       30.58     18.09 o
  -3   5  10      139.81      167.74     22.10 o
  -2   5  10      534.68      543.81     39.33 o
  -1   5  10       83.08       99.70     16.72 o
   0   5  10      905.16      931.58     42.45 o
   1   5  10      308.50      302.56     23.33 o
   2   5  10     1710.79     1765.98     55.82 o
   3   5  10     5692.76     6207.39    112.05 o
   4   5  10     1351.10     1351.93     59.68 o
   5   5  10      298.07      317.11     30.46 o
   6   5  10     1225.42     1192.11     57.80 o
   7   5  10      192.07      223.14     25.99 o
   8   5  10       67.43       53.00     21.42 o
   9   5  10      175.20      199.42     31.54 o
  10   5  10      109.21       97.89     27.10 o
  11   5  10       14.87       -6.63     19.69 o
  -5   6  10       10.62        1.52     21.04 o
  -4   6  10     1191.67     1231.86     80.74 o
  -3   6  10      433.91      441.32     40.58 o
  -2   6  10       66.27       46.61     14.95 o
  -1   6  10     1624.68     1679.65     82.30 o
   0   6  10      245.09      222.62     25.40 o
   1   6  10      772.94      789.24     51.87 o
   2   6  10      780.20      824.62     44.24 o
   3   6  10       71.95       77.67     11.55 o
   4   6  10     1693.73     1728.37     57.50 o
   5   6  10     1426.72     1528.67     96.50 o
   6   6  10      463.30      469.11     57.57 o
   7   6  10      186.76      154.02     23.40 o
   8   6  10      857.55      914.34     54.73 o
   9   6  10      400.79      370.15     64.96 o
  10   6  10       19.43       40.26     24.01 o
  -5   7  10      396.02      396.31     39.50 o
  -4   7  10      109.79       86.21     18.62 o
  -3   7  10      607.41      598.45     55.10 o
  -2   7  10      823.43      883.54     78.13 o
  -1   7  10      490.73      475.85     37.40 o
   0   7  10      341.70      370.56     32.94 o
   1   7  10      205.20      212.44     25.57 o
   2   7  10       15.54      -15.77     14.19 o
   3   7  10      199.51      213.15     40.20 o
   4   7  10     1295.87     1335.34     60.34 o
   5   7  10       45.93       60.05     14.32 o
   6   7  10       87.65       69.29     46.86 o
   7   7  10     2150.39     2327.35    111.95 o
   8   7  10     1260.79     1283.18     89.00 o
   9   7  10        6.41      -34.06     22.71 o
  10   7  10      343.50      351.34     78.13 o
  -4   8  10      903.46      971.63    118.95 o
  -3   8  10      420.35      408.01     39.12 o
  -2   8  10      211.51      221.46     28.80 o
  -1   8  10        0.83      -19.45     13.77 o
   0   8  10      453.52      459.63     70.99 o
   1   8  10      285.56      281.49     28.89 o
   2   8  10      126.12      121.48     17.30 o
   3   8  10     1489.89     1539.20     67.12 o
   4   8  10      257.81      262.73     28.69 o
   5   8  10     1070.72     1096.90     58.95 o
   6   8  10     2047.45     2375.68    240.30 o
   7   8  10      515.30      547.12     81.79 o
   8   8  10      121.95      169.80     58.96 o
   9   8  10      353.06      429.71     53.35 o
  -3   9  10      180.04      229.99     62.15 o
  -2   9  10        1.09       15.55     16.74 o
  -1   9  10      213.23      190.02     39.58 o
   0   9  10      118.35      148.75     23.05 o
   1   9  10      423.94      349.41     34.76 o
   2   9  10     1002.72      991.05     57.65 o
   3   9  10      107.96       80.22     16.51 o
   4   9  10      758.50      732.57     49.89 o
   5   9  10      891.34      861.41     55.19 o
   6   9  10       18.06       20.28     28.11 o
   7   9  10      397.51      354.77     48.04 o
   8   9  10      394.19      327.87     48.52 o
  -2  10  10      181.56      166.64     25.25 o
  -1  10  10       31.56      -10.20     16.89 o
   0  10  10      432.63      399.51     46.82 o
   1  10  10     1137.50     1053.97     78.38 o
   2  10  10       62.07       35.18     15.94 o
   3  10  10      268.38      285.50     32.70 o
   4  10  10      251.76      211.52     29.01 o
   5  10  10      116.46       68.17     19.55 o
   6  10  10      177.50      112.25     22.31 o
   7  10  10      287.27      325.45     54.27 o
   1  11  10       43.07       21.81     59.51 o
   2  11  10      119.38      108.44     46.13 o
   3  11  10       27.19        6.63     15.99 o
   4  11  10       75.48       45.42     42.28 o
   5  11  10      212.91      221.40     31.55 o
   2  -8  11      100.31      163.00     28.84 o
  -2  -7  11       56.78       67.71     29.76 o
  -1  -7  11      343.93      295.36     34.35 o
   0  -7  11      418.42      395.08     40.70 o
   1  -7  11      327.81      389.96     50.65 o
   2  -7  11     1709.07     1764.04     86.46 o
   3  -7  11      485.29      518.87     59.81 o
   4  -7  11       12.47       12.25     21.74 o
   5  -7  11       77.97      106.02     27.46 o
  -3  -6  11        7.23        8.59     52.48 o
  -2  -6  11      137.70      121.49     43.85 o
  -1  -6  11      308.39      267.11     32.64 o
   0  -6  11      210.97      220.77     25.34 o
   1  -6  11      545.54      623.86     67.33 o
   2  -6  11      161.24      121.03     35.25 o
   3  -6  11      108.71      143.96     24.48 o
   4  -6  11      331.18      294.69     41.75 o
   5  -6  11       13.79       31.82     21.35 o
   6  -6  11      126.73      117.42     82.65 o
   7  -6  11      378.72      358.40     48.72 o
  -4  -5  11       56.54       66.81     21.96 o
  -3  -5  11     1289.04     1247.56    104.23 o
  -2  -5  11        2.81       28.54     20.34 o
  -1  -5  11      156.20       93.83     18.28 o
   0  -5  11       52.32       34.78     12.60 o
   1  -5  11      111.49       83.88     19.85 o
   2  -5  11       47.12       33.25     26.73 o
   3  -5  11        1.72       12.49     16.83 o
   4  -5  11      217.85      166.47     32.07 o
   5  -5  11      319.59      322.15     45.61 o
   6  -5  11     1266.75     1298.62     89.25 o
   7  -5  11      718.69      768.75     70.87 o
   8  -5  11      129.90       32.05     23.78 o
  -5  -4  11      309.84      322.98     45.62 o
  -4  -4  11      969.31      967.04     73.66 o
  -3  -4  11     1491.18     1466.83     71.55 o
  -2  -4  11       92.03       57.79     13.79 o
  -1  -4  11      620.26      633.57     52.24 o
   0  -4  11     1231.58     1211.35     47.61 o
   1  -4  11      315.31      315.45     28.69 o
   2  -4  11      282.34      249.53     25.08 o
   3  -4  11       14.48       22.33     13.58 o
   4  -4  11       29.80       29.06     14.16 o
   5  -4  11     1410.46     1470.15     90.28 o
   6  -4  11      421.13      392.67     50.89 o
   7  -4  11      189.98      154.89     31.43 o
   8  -4  11      740.75      652.20     64.93 o
   9  -4  11        0.30        4.00     26.69 o
  -5  -3  11      678.72      720.00     65.63 o
  -4  -3  11      635.30      659.21     60.95 o
  -3  -3  11       88.04       41.97     14.39 o
  -2  -3  11     2960.60     3109.14    100.89 o
  -1  -3  11     3192.00     3185.31     88.38 o
   0  -3  11        1.96       -8.62     11.97 o
   1  -3  11     1314.27     1311.54     48.09 o
   2  -3  11      584.35      579.97     31.39 o
   3  -3  11      566.10      569.21     30.71 o
   4  -3  11      657.68      593.09     43.85 o
   5  -3  11       58.95       48.28     28.50 o
   6  -3  11      315.16      277.40     40.40 o
   7  -3  11      382.93      295.64     52.08 o
   8  -3  11       25.91        4.04     20.38 o
   9  -3  11      374.72      347.86     45.00 o
  -6  -2  11      548.27      608.83     62.67 o
  -5  -2  11       94.26      111.54     29.74 o
  -4  -2  11      124.08      167.70     33.00 o
  -3  -2  11     1539.97     1738.34     75.74 o
  -2  -2  11      785.28      815.22     49.88 o
  -1  -2  11      161.13      168.96     22.64 o
   0  -2  11     1854.67     1932.21     65.54 o
   1  -2  11      710.62      702.03     34.93 o
   2  -2  11      200.67      182.58     18.28 o
   3  -2  11      532.09      509.52     29.37 o
   4  -2  11      251.77      256.41     20.22 o
   5  -2  11       58.53       38.58     10.31 o
   6  -2  11      225.32      236.41     28.00 o
   7  -2  11       60.62       25.17     24.26 o
   8  -2  11      408.05      377.75     46.58 o
   9  -2  11     1352.00     1284.43     92.35 o
  10  -2  11      848.82      774.18     67.60 o
  -6  -1  11      112.11      144.36     28.45 o
  -5  -1  11       96.81      109.06     55.21 o
  -4  -1  11      698.00      731.93     49.38 o
  -3  -1  11       37.92       27.27     13.30 o
  -2  -1  11     1403.78     1564.23     70.18 o
  -1  -1  11     2358.30     2438.05     86.73 o
   0  -1  11      174.10      164.64     18.50 o
   1  -1  11       22.32       17.60     10.18 o
   2  -1  11      524.64      481.33     27.81 o
   3  -1  11      453.35      407.84     25.53 o
   4  -1  11       35.75        7.48      9.13 o
   5  -1  11      233.22      198.96     23.85 o
   6  -1  11       22.40       30.04     14.19 o
   7  -1  11     1293.65     1247.53     63.22 o
   8  -1  11     2473.32     2490.82     91.94 o
   9  -1  11      414.41      359.36     36.71 o
  10  -1  11      384.66      397.09     47.31 o
  -6   0  11       53.33       60.70     16.80 o
  -5   0  11      155.43      147.59     30.11 o
  -4   0  11        0.37        7.30     14.84 o
  -3   0  11     1327.66     1285.11     64.94 o
  -2   0  11     1272.84     1367.08     64.87 o
  -1   0  11      991.51      956.89     52.57 o
   0   0  11       23.65        9.43     10.50 o
   1   0  11      437.73      487.40     31.85 o
   2   0  11     3961.98     4043.93    130.85 o
   3   0  11      207.81      186.11     17.87 o
   4   0  11      266.16      266.99     20.39 o
   5   0  11       68.19       79.47     14.22 o
   6   0  11      272.92      278.74     30.17 o
   7   0  11     1480.49     1414.95     82.50 o
   8   0  11       13.63       24.49     18.36 o
   9   0  11      407.57      369.63     36.42 o
  10   0  11      267.47      224.26     29.10 o
  11   0  11       26.58       82.72     48.71 o
  -6   1  11      175.83      159.56     54.44 o
  -5   1  11       17.28       25.55     23.70 o
  -4   1  11       10.43        4.46     14.44 o
  -3   1  11     1408.75     1403.00     66.92 o
  -2   1  11     1374.97     1427.50     66.68 o
  -1   1  11      114.78      124.04     20.45 o
   0   1  11     2425.53     2478.67     85.37 o
   1   1  11      716.92      701.67     43.25 o
   2   1  11       99.37       80.13     14.73 o
   3   1  11     2927.23     3085.19     73.74 o
   4   1  11     2037.55     2150.64     56.73 o
   5   1  11      107.85      102.53     14.49 o
   6   1  11       58.78       68.98     16.20 o
   7   1  11      150.55      155.82     38.88 o
   8   1  11      980.36      907.90     55.04 o
   9   1  11       12.17       24.59     17.27 o
  10   1  11       65.39       36.02     20.12 o
  11   1  11      352.08      302.46     57.79 o
  -6   2  11       75.33       93.75     27.88 o
  -5   2  11      199.11      154.37     81.70 o
  -4   2  11     1359.21     1484.31     90.16 o
  -3   2  11      540.17      584.86     43.86 o
  -2   2  11      122.59       83.58     16.97 o
  -1   2  11     1898.71     1869.44     75.53 o
   0   2  11      140.54      165.67     23.18 o
   1   2  11     3501.26     3513.89    101.35 o
   2   2  11     6539.83     6791.85    141.90 o
   3   2  11     1600.59     1575.50     62.24 o
   4   2  11      199.95      197.57     16.96 o
   5   2  11      604.32      627.07     44.28 o
   6   2  11       60.39       55.92     16.33 o
   7   2  11      111.40       83.38     18.23 o
   8   2  11      315.14      287.75     30.96 o
   9   2  11       49.93       23.93     15.45 o
  10   2  11      678.91      733.06     89.02 o
  11   2  11     1586.13     1542.74    136.01 o
  -6   3  11      312.36      309.67     45.04 o
  -5   3  11     1344.87     1398.69     91.22 o
  -4   3  11      880.46      852.73     68.67 o
  -3   3  11       44.91       11.31     15.78 o
  -2   3  11      818.09      843.21     52.27 o
  -1   3  11        6.78        8.28     13.10 o
   0   3  11     1184.78     1204.05     75.41 o
   1   3  11     1898.31     1919.84    106.63 o
   2   3  11      735.84      692.12     34.51 o
   3   3  11      122.30      133.39     12.42 o
   4   3  11      982.43     1014.44     39.57 o
   5   3  11      591.88      643.52     35.53 o
   6   3  11        9.37      -11.83      9.92 o
   7   3  11      574.45      577.41     35.44 o
   8   3  11       77.12       62.52     27.81 o
   9   3  11       93.07       49.33     18.30 o
  10   3  11      655.98      739.03     92.83 o
  11   3  11       91.03       79.91     43.76 o
  -5   4  11       52.54       68.45     40.89 o
  -4   4  11      206.63      222.52     68.34 o
  -3   4  11      523.73      540.63     54.14 o
  -2   4  11       41.11       51.46     14.97 o
  -1   4  11      204.45      218.30     21.48 o
   0   4  11      456.71      458.47     29.32 o
   1   4  11     1088.61     1097.61     78.37 o
   2   4  11       68.61       59.15     11.24 o
   3   4  11     1389.19     1499.43     50.56 o
   4   4  11      190.51      210.19     24.59 o
   5   4  11      698.53      708.50     43.32 o
   6   4  11     1239.14     1434.56     66.47 o
   7   4  11      725.53      796.01     42.35 o
   8   4  11      386.58      321.37     32.76 o
   9   4  11      289.25      302.21     30.97 o
  10   4  11      119.71      132.90     30.86 o
  11   4  11      870.64      952.95    112.68 o
  -5   5  11      296.51      272.96     43.66 o
  -4   5  11      365.39      299.50     99.41 o
  -3   5  11       11.66       12.83     14.36 o
  -2   5  11       36.97       37.29     31.00 o
  -1   5  11     2550.73     2562.46     87.64 o
   0   5  11      315.90      302.44     25.84 o
   1   5  11      246.06      272.21     23.29 o
   2   5  11     1608.29     1625.02     64.14 o
   3   5  11      461.24      488.86     29.51 o
   4   5  11      811.06      870.55     48.94 o
   5   5  11     1759.59     1878.17     73.70 o
   6   5  11      721.96      705.60     46.36 o
   7   5  11      126.54      128.56     21.30 o
   8   5  11      141.70      187.58     27.76 o
   9   5  11        3.45      -36.10     25.16 o
  10   5  11       61.48       76.89     46.38 o
  -4   6  11      211.81      206.28     69.55 o
  -3   6  11      492.69      476.53     41.36 o
  -2   6  11     1802.90     2014.99     90.30 o
  -1   6  11     2340.96     2530.91    177.70 o
   0   6  11      969.36     1002.11     76.77 o
   1   6  11      740.85      758.15     54.46 o
   2   6  11       73.77       57.67     11.23 o
   3   6  11      455.42      466.31     39.85 o
   4   6  11     1555.92     1548.37     69.95 o
   5   6  11      155.95      178.31     24.73 o
   6   6  11       73.42       51.58     20.51 o
   7   6  11      298.25      319.78     53.45 o
   8   6  11      169.42      178.16     26.38 o
   9   6  11        2.00       -0.58     25.75 o
  10   6  11      134.01       98.37     23.12 o
  -4   7  11      394.58      445.26     42.22 o
  -3   7  11     1711.51     1843.90    148.93 o
  -2   7  11      263.60      298.89     33.92 o
  -1   7  11      238.78      234.12     27.85 o
   0   7  11     1972.49     2077.37    199.22 o
   1   7  11        9.84       12.67     19.50 o
   2   7  11     1175.27     1196.39     50.55 o
   3   7  11      746.69      902.46     66.04 o
   4   7  11      264.15      284.64     39.83 o
   5   7  11       20.27        7.39     20.58 o
   6   7  11      185.89      194.88     38.88 o
   7   7  11      208.53      205.76     38.11 o
   8   7  11       62.58       27.02     52.97 o
   9   7  11      801.42      866.42     72.39 o
  -3   8  11       61.68       57.78     18.27 o
  -2   8  11      276.76      240.65     38.23 o
  -1   8  11      759.23      838.30    124.74 o
   0   8  11       33.05       32.93     15.45 o
   1   8  11      133.51      132.94     20.20 o
   2   8  11     1102.54     1080.91     82.88 o
   3   8  11      871.75      925.48     69.59 o
   4   8  11       24.02       45.41     23.59 o
   5   8  11      411.75      527.57     53.74 o
   6   8  11      248.59      226.75     36.51 o
   7   8  11      519.20      534.24    101.66 o
   8   8  11     1001.86     1081.90    191.89 o
   9   8  11      276.07      266.05     90.11 o
  -2   9  11      314.58      319.64     47.42 o
  -1   9  11        1.16       -9.87     14.57 o
   0   9  11      385.56      375.10     45.69 o
   1   9  11     1520.56     1519.68    195.47 o
   2   9  11      801.63      587.39     94.68 o
   3   9  11        1.11       -0.93     18.20 o
   4   9  11      968.40     1040.45     77.91 o
   5   9  11       79.62       64.23     25.19 o
   6   9  11      438.58      508.26     89.33 o
   7   9  11      989.57     1110.51     86.52 o
   8   9  11       85.96      105.41     31.85 o
   0  10  11      545.46      552.28    120.52 o
   1  10  11       72.00       30.05     34.28 o
   2  10  11      386.17      312.79     53.20 o
   3  10  11      663.40      586.80     60.94 o
   4  10  11      149.31      166.38     75.65 o
   5  10  11      253.26      215.48     38.42 o
   6  10  11      288.84      243.72     50.64 o
  -1  -6  12      358.54      290.30     35.39 o
   0  -6  12      344.57      324.40     32.98 o
   1  -6  12       30.62      -21.59     20.41 o
   2  -6  12      298.99      249.39     33.31 o
   3  -6  12      433.64      452.27     44.69 o
   4  -6  12       57.29        5.89     23.34 o
   5  -6  12      249.06      296.14     51.91 o
  -2  -5  12      300.68      240.18     33.16 o
  -1  -5  12        7.77       29.15     22.13 o
   0  -5  12      123.44      130.92     21.74 o
   1  -5  12       46.01       38.11     13.64 o
   2  -5  12      132.82      130.60     22.26 o
   3  -5  12       19.35       13.36     17.58 o
   4  -5  12       35.14       73.25     32.50 o
   5  -5  12     1060.03     1102.85    128.00 o
   6  -5  12      269.05      345.92     67.20 o
   7  -5  12      250.33      249.91     51.81 o
  -3  -4  12       14.39       15.06     20.38 o
  -2  -4  12      415.54      425.55     34.41 o
  -1  -4  12      100.22      122.00     25.40 o
   0  -4  12        2.20       -9.33     15.68 o
   1  -4  12       18.12        2.55     16.05 o
   2  -4  12      201.73      189.88     21.76 o
   3  -4  12       18.37        6.87     11.77 o
   4  -4  12      392.24      357.50     37.33 o
   5  -4  12      150.64      148.70     35.76 o
   6  -4  12      575.09      598.91     61.50 o
   7  -4  12     2412.24     2463.21    127.44 o
   8  -4  12      317.81      342.31     48.34 o
  -4  -3  12        5.40       -8.81     21.14 o
  -3  -3  12      221.55      243.45     31.64 o
  -2  -3  12      275.85      271.64     28.34 o
  -1  -3  12        0.48        5.60     19.51 o
   0  -3  12     1033.70     1033.68     50.28 o
   1  -3  12     1496.91     1503.10     54.96 o
   2  -3  12       41.29       17.85     11.68 o
   3  -3  12      375.32      367.06     31.40 o
   4  -3  12        0.48      -18.59     12.39 o
   5  -3  12     1357.08     1340.44    181.34 o
   6  -3  12     1175.16     1104.96     81.70 o
   7  -3  12       44.36       32.63     59.08 o
   8  -3  12      844.30      725.58     68.19 o
   9  -3  12      990.75      775.01     71.82 o
  -4  -2  12      334.80      357.75     44.63 o
  -3  -2  12      401.96      433.30     40.01 o
  -2  -2  12      265.62      274.16     31.24 o
  -1  -2  12     2797.98     2969.82     88.73 o
   0  -2  12     1910.37     1901.03     68.72 o
   1  -2  12       12.25       25.81     13.64 o
   2  -2  12      583.70      599.23     35.63 o
   3  -2  12        9.80       13.46      9.70 o
   4  -2  12      372.37      379.02     26.78 o
   5  -2  12      131.00      152.64     24.52 o
   6  -2  12        8.49      -21.55     19.08 o
   7  -2  12      302.73      247.01     36.82 o
   8  -2  12      794.80      832.21     69.76 o
   9  -2  12      169.12      135.97     32.07 o
  -5  -1  12      371.28      320.82     43.08 o
  -4  -1  12      922.10      946.69     94.56 o
  -3  -1  12      402.05      404.40     48.50 o
  -2  -1  12      869.61      977.38     58.36 o
  -1  -1  12      539.55      537.32     42.20 o
   0  -1  12      123.50      140.03     18.83 o
   1  -1  12      404.70      427.73     31.53 o
   2  -1  12      282.93      289.61     23.14 o
   3  -1  12      439.84      391.92     30.09 o
   4  -1  12      599.57      562.55     31.71 o
   5  -1  12       78.70       67.77     10.89 o
   6  -1  12        2.25      -25.35     16.90 o
   7  -1  12       81.05       83.46     29.02 o
   8  -1  12      114.60       91.12     37.58 o
   9  -1  12      383.25      455.85     55.61 o
  10  -1  12     1500.45     1362.50     92.86 o
  -5   0  12      183.18      256.67     55.35 o
  -4   0  12        8.11      -13.54     16.26 o
  -3   0  12      837.51      794.66     53.32 o
  -2   0  12       43.46       29.93     13.15 o
  -1   0  12      133.65      116.23     18.68 o
   0   0  12      316.59      326.54     31.77 o
   1   0  12       18.22       11.82     10.21 o
   2   0  12      512.73      540.44     33.87 o
   3   0  12     2543.24     2464.69     66.47 o
   4   0  12      991.40      952.27     41.90 o
   5   0  12        2.52      -15.83     21.06 o
   6   0  12      995.17     1017.16     66.18 o
   7   0  12        4.31        8.62     26.54 o
   8   0  12     1769.71     1872.89     82.33 o
   9   0  12     1869.33     1792.43     83.56 o
  10   0  12      142.13      115.93     47.76 o
  -5   1  12        8.25       34.64     34.85 o
  -4   1  12      487.87      567.50     47.99 o
  -3   1  12      759.83      841.79     55.32 o
  -2   1  12       43.67       31.47     15.02 o
  -1   1  12      261.63      301.04     31.76 o
   0   1  12      402.62      377.38     34.55 o
   1   1  12        0.89       -6.14     10.67 o
   2   1  12      759.58      748.70     39.13 o
   3   1  12     1375.66     1264.28     49.77 o
   4   1  12       26.99       28.70      8.75 o
   5   1  12      209.80      204.69     25.46 o
   6   1  12      148.73      112.79     21.88 o
   7   1  12     1118.10     1071.16     62.33 o
   8   1  12     1153.20     1127.41     73.65 o
   9   1  12        1.65      -24.11     18.83 o
  10   1  12      214.87      198.89     28.62 o
  -5   2  12      690.98      733.94     67.71 o
  -4   2  12      608.41      580.16     57.46 o
  -3   2  12       11.75      -26.58     25.92 o
  -2   2  12     1060.52     1061.55     60.99 o
  -1   2  12     1553.30     1557.56     72.19 o
   0   2  12       10.44       12.84     23.11 o
   1   2  12     1167.80     1141.80     61.69 o
   2   2  12      188.12      186.52     20.59 o
   3   2  12      511.12      478.84     30.13 o
   4   2  12      115.13      154.09     26.07 o
   5   2  12       50.80       43.60     15.19 o
   6   2  12      124.15      112.75     21.12 o
   7   2  12     1016.97     1062.59     61.60 o
   8   2  12      123.05       79.28     25.36 o
   9   2  12       34.90       13.50     17.99 o
  10   2  12      133.00      151.26     94.37 o
  -5   3  12      221.26      290.36     48.69 o
  -4   3  12      435.20      451.31     52.16 o
  -3   3  12     2943.84     3204.63    191.80 o
  -2   3  12     1338.32     1310.94     68.70 o
  -1   3  12      463.04      412.68     44.20 o
   0   3  12     1117.26     1038.84     57.58 o
   1   3  12      103.54       72.42     27.01 o
   2   3  12      288.06      280.61     33.36 o
   3   3  12      702.52      682.14     46.46 o
   4   3  12        8.87      -12.51     20.23 o
   5   3  12      346.94      354.96     43.87 o
   6   3  12      490.33      570.95     44.96 o
   7   3  12      706.55      723.88     50.96 o
   8   3  12       21.76        9.88     18.40 o
   9   3  12      258.80      252.22     38.83 o
  10   3  12      123.72       66.38     37.11 o
  -4   4  12     1593.16     1598.71    100.55 o
  -3   4  12      420.69      545.87     55.04 o
  -2   4  12        6.05       -9.85     20.12 o
  -1   4  12     1077.19     1021.10     75.86 o
   0   4  12      360.95      361.97     35.44 o
   1   4  12       26.39       25.74     14.56 o
   2   4  12      310.98      272.96     29.41 o
   3   4  12      284.41      275.89     24.70 o
   4   4  12       51.67       59.13     19.71 o
   5   4  12      893.32      922.92     68.98 o
   6   4  12      571.36      613.98     57.05 o
   7   4  12      105.55       48.80     44.42 o
   8   4  12      852.20     1000.09     77.49 o
   9   4  12       41.41       -3.63     47.59 o
  10   4  12      643.38      642.57     88.21 o
  -4   5  12        1.35        2.41     20.05 o
  -3   5  12      312.56      333.33     45.33 o
  -2   5  12      656.46      749.38     65.02 o
  -1   5  12      654.82      689.81     59.78 o
   0   5  12       47.11       54.62     16.90 o
   1   5  12       83.12       68.83     25.05 o
   2   5  12     1218.30     1193.85    106.81 o
   3   5  12        0.95        8.21     17.06 o
   4   5  12     1012.11      996.90     73.08 o
   5   5  12      276.48      306.13     62.07 o
   6   5  12      943.35      932.95     72.71 o
   7   5  12     1301.12     1350.51     87.25 o
   8   5  12       39.34       41.45     20.66 o
   9   5  12     1068.50     1085.85     80.69 o
  10   5  12      488.03      536.74     85.32 o
  -3   6  12      384.00      397.80     51.51 o
  -2   6  12      191.61      223.14     51.66 o
  -1   6  12      312.34      330.00     44.14 o
   0   6  12     2633.09     2998.31    131.05 o
   1   6  12      757.37      708.87     67.53 o
   2   6  12       22.98        2.29     14.47 o
   3   6  12      323.77      379.86     54.48 o
   4   6  12       61.57       80.70     21.24 o
   5   6  12      204.42      168.98     26.28 o
   6   6  12      192.64      181.45     25.74 o
   7   6  12       29.65        8.60     26.67 o
   8   6  12      484.14      444.85     45.87 o
   9   6  12      653.97      526.24     84.99 o
  -3   7  12       12.33       19.74     17.61 o
  -2   7  12      676.68      742.57     67.51 o
  -1   7  12     2942.24     3292.13    148.99 o
   0   7  12      860.55      900.07     54.42 o
   1   7  12       78.49       75.29     35.33 o
   2   7  12     1137.09     1103.26    196.45 o
   3   7  12      224.44      205.06     34.25 o
   4   7  12       87.35      101.11     29.57 o
   5   7  12       12.77        6.39     16.84 o
   6   7  12       10.97       -1.29     16.45 o
   7   7  12      157.37      176.31     28.32 o
   8   7  12      128.43      106.24     28.26 o
   9   7  12      285.23      278.21     46.61 o
  -2   8  12     1069.54     1164.07     99.19 o
  -1   8  12      233.68      241.95     30.31 o
   0   8  12      278.75      331.57     38.92 o
   1   8  12      318.91      303.45     82.74 o
   2   8  12      317.51      271.48     68.64 o
   3   8  12        2.53       15.97     27.98 o
   4   8  12      518.18      565.94     58.68 o
   5   8  12      300.49      338.06     45.94 o
   6   8  12        5.69      -14.97     57.16 o
   7   8  12       89.61      119.64     25.97 o
   8   8  12        6.97       -1.20     24.23 o
   0   9  12      197.99      232.07     40.94 o
   1   9  12      186.16      195.86     35.30 o
   2   9  12      187.96      185.73     50.81 o
   3   9  12     1523.54     1666.55     99.29 o
   4   9  12      889.68      988.39     77.65 o
   5   9  12        7.77        4.93     26.19 o
   6   9  12      127.16      135.86     43.20 o
   0  -5  13       81.41       75.01     23.75 o
   1  -5  13      644.39      655.57     45.42 o
   2  -5  13        3.26       -1.72     21.36 o
   3  -5  13       33.36       28.41     21.16 o
   4  -5  13      164.94      110.00     84.09 o
   5  -5  13        0.56        3.49     24.52 o
  -2  -4  13       99.19      102.38     25.60 o
  -1  -4  13      315.14      311.26     36.24 o
   0  -4  13      671.98      696.55     68.56 o
   1  -4  13      258.72      221.82     27.16 o
   2  -4  13       35.11       40.80     22.48 o
   3  -4  13      153.53      138.53     22.50 o
   4  -4  13      105.17       70.11     19.12 o
   5  -4  13       57.02       38.40     24.82 o
   6  -4  13      722.26      649.95     70.87 o
  -2  -3  13       34.45       17.60     15.32 o
  -1  -3  13        2.38        3.57     13.85 o
   0  -3  13      223.65      200.14     28.51 o
   1  -3  13       12.59      -11.58     18.48 o
   2  -3  13      868.30      855.25     49.82 o
   3  -3  13      412.59      409.17     34.77 o
   4  -3  13      121.89      128.48     20.77 o
   5  -3  13     1154.34     1122.79     84.86 o
   6  -3  13      557.89      587.41     63.62 o
   7  -3  13       89.05      103.90     37.41 o
  -3  -2  13       66.78       35.96     25.88 o
  -2  -2  13       61.50       96.82     20.70 o
  -1  -2  13       26.43        9.04     12.39 o
   0  -2  13      449.27      398.83     32.21 o
   1  -2  13     1259.73     1335.33     58.23 o
   2  -2  13      149.43      147.57     18.38 o
   3  -2  13      470.19      416.36     34.29 o
   4  -2  13     1675.66     1774.25     69.14 o
   5  -2  13      396.81      327.45     35.17 o
   6  -2  13      164.64      194.50     39.59 o
   7  -2  13      636.67      566.16     62.58 o
   8  -2  13       75.71       72.78     23.06 o
  -3  -1  13      361.08      355.98     38.91 o
  -2  -1  13       70.94      117.96     22.56 o
  -1  -1  13      221.44      194.86     26.36 o
   0  -1  13      871.10      930.24     49.63 o
   1  -1  13      315.77      296.64     27.32 o
   2  -1  13      608.29      660.74     39.59 o
   3  -1  13      610.86      597.94     34.28 o
   4  -1  13        9.65       15.58     10.26 o
   5  -1  13       53.08       38.48     12.63 o
   6  -1  13      641.68      673.98     50.54 o
   7  -1  13       17.61       27.09     26.01 o
   8  -1  13        0.41       31.47     23.62 o
   9  -1  13      742.63      777.90     72.47 o
  -4   0  13      367.57      448.57     97.79 o
  -3   0  13      380.71      364.97     39.88 o
  -2   0  13      157.78      130.15     21.68 o
  -1   0  13      539.51      528.32     44.76 o
   0   0  13        3.93        8.92     12.73 o
   1   0  13        5.99       11.40     12.21 o
   2   0  13       73.20       76.06     14.24 o
   3   0  13        7.21        9.28     12.93 o
   4   0  13      457.62      480.86     36.43 o
   5   0  13      881.34      850.16     48.14 o
   6   0  13     1602.11     1607.98     78.20 o
   7   0  13      934.67      848.57     57.97 o
   8   0  13      699.34      738.26     54.48 o
   9   0  13      238.83      319.03     37.44 o
  -4   1  13      104.32      114.53     21.12 o
  -3   1  13       28.46       -4.92     18.47 o
  -2   1  13      243.84      261.19     37.23 o
  -1   1  13      434.56      476.56     41.40 o
   0   1  13       11.84       -6.45     13.80 o
   1   1  13        4.26      -11.80     12.47 o
   2   1  13        8.17        1.35     10.91 o
   3   1  13      868.71      813.10     42.20 o
   4   1  13     3241.28     3370.54    103.69 o
   5   1  13      330.76      320.65     35.94 o
   6   1  13       55.19       67.36     22.64 o
   7   1  13     2810.64     2972.67    108.82 o
   8   1  13      159.02      205.27     60.12 o
   9   1  13      546.22      491.40     45.15 o
  -4   2  13       16.99       11.85     26.95 o
  -3   2  13      503.70      543.63     48.27 o
  -2   2  13     1961.62     2014.21     89.72 o
  -1   2  13      409.73      367.47     37.54 o
   0   2  13       40.87       18.97     26.39 o
   1   2  13      121.67       94.59     19.69 o
   2   2  13       85.65       83.69     14.77 o
   3   2  13     1080.95     1111.08    109.91 o
   4   2  13      169.53      148.15     25.84 o
   5   2  13      697.01      684.39     50.25 o
   6   2  13      756.80      890.22     57.72 o
   7   2  13       39.22       71.45     19.52 o
   8   2  13      242.46      263.09     34.36 o
   9   2  13      399.82      472.61     51.30 o
  -3   3  13     1187.86     1235.44     88.26 o
  -2   3  13        0.89       -2.90     16.08 o
  -1   3  13     1156.48     1190.93     91.33 o
   0   3  13      659.55      594.97     46.07 o
   1   3  13      141.97      183.36     57.21 o
   2   3  13      512.93      499.68     40.64 o
   3   3  13       26.19       33.54     12.40 o
   4   3  13      925.22      916.18     57.55 o
   5   3  13      283.48      282.66     39.48 o
   6   3  13       62.88       34.98     20.63 o
   7   3  13      598.35      667.10     52.05 o
   8   3  13      976.33      914.55     61.12 o
   9   3  13      685.38      729.78     66.13 o
  -3   4  13      169.57      137.26     47.04 o
  -2   4  13     1485.95     1479.25    131.27 o
  -1   4  13       79.48       38.11     18.94 o
   0   4  13      122.37      100.41     23.57 o
   1   4  13      778.43      834.11     53.64 o
   2   4  13      370.85      380.82     36.37 o
   3   4  13       17.53       24.62     20.52 o
   4   4  13       15.65       20.62     18.20 o
   5   4  13       20.50       36.58     21.33 o
   6   4  13      746.82      864.79     72.26 o
   7   4  13     1319.78     1351.87     90.34 o
   8   4  13      561.64      582.04     57.66 o
   9   4  13       88.32       67.96     58.06 o
  -3   5  13      247.01      236.90    109.22 o
  -2   5  13      243.52      306.71     59.07 o
  -1   5  13      792.17      721.99     64.25 o
   0   5  13      324.40      352.20     36.52 o
   1   5  13      658.13      635.93     47.68 o
   2   5  13      294.63      222.06     38.83 o
   3   5  13      229.72      177.17     33.97 o
   4   5  13        0.67       -6.99     41.15 o
   5   5  13      121.55      113.68     24.69 o
   6   5  13     1113.51     1066.57     78.02 o
   7   5  13       89.25       73.92     51.97 o
   8   5  13      569.39      536.96     57.67 o
   9   5  13     1284.77     1449.31    142.94 o
  -2   6  13        7.28       27.61     24.61 o
  -1   6  13     1093.76     1019.20     76.56 o
   0   6  13      546.68      562.94     55.68 o
   1   6  13        9.30       27.92     71.40 o
   2   6  13      392.05      387.51     49.52 o
   3   6  13      210.74      205.73     31.47 o
   4   6  13      610.26      490.51     57.49 o
   5   6  13      350.31      446.99     52.01 o
   6   6  13       38.53       42.35     20.67 o
   7   6  13      370.71      356.26     49.15 o
   8   6  13      314.46      371.51     49.05 o
  -1   7  13      401.40      388.03     69.70 o
   0   7  13      111.55       92.81     27.44 o
   1   7  13      734.00      563.66     91.82 o
   2   7  13      164.06       53.29     33.60 o
   3   7  13      397.72      354.85     83.36 o
   4   7  13      482.07      648.09     95.93 o
   5   7  13       41.05      108.76     28.65 o
   6   7  13       16.35       27.14     33.11 o
   7   7  13       13.81       -9.42     26.71 o
   0   8  13      609.41      389.94     78.24 o
   1   8  13       36.88       20.43     36.69 o
   2   8  13      130.51      158.52     48.85 o
   3   8  13      445.55      385.50    120.36 o
   4   8  13      129.41      153.66     47.77 o
   5   8  13       10.21       31.73     35.82 o
   6   8  13       97.07      167.14     45.69 o
   2  -4  14     1188.32     1190.44     85.24 o
   3  -4  14      394.77      426.66     38.10 o
   0  -3  14      309.61      315.57     37.38 o
   1  -3  14     1250.11     1218.99     71.68 o
   2  -3  14      545.59      605.25     43.98 o
   3  -3  14        3.50       -9.88     15.64 o
   4  -3  14      661.50      663.71     45.44 o
   5  -3  14      487.83      450.86     43.47 o
  -1  -2  14        8.49       18.67     15.46 o
   0  -2  14      139.65      156.61     24.61 o
   1  -2  14      391.31      403.90     33.61 o
   2  -2  14      158.53      126.48     21.75 o
   3  -2  14     1070.38     1148.08     76.66 o
   4  -2  14      276.21      307.40     32.31 o
   5  -2  14      322.38      381.77     54.84 o
   6  -2  14     1135.68     1200.55     93.27 o
   7  -2  14      176.44      214.99     41.20 o
  -2  -1  14       32.98       39.00     19.33 o
  -1  -1  14      437.29      450.51     37.63 o
   0  -1  14       50.29       44.68     13.47 o
   1  -1  14      198.83      203.69     23.71 o
   2  -1  14     1778.88     1718.51     67.72 o
   3  -1  14        2.96      -14.47     13.92 o
   4  -1  14     1326.96     1447.89     63.22 o
   5  -1  14     1662.77     1756.77    108.77 o
   6  -1  14     1194.93     1181.84     88.86 o
   7  -1  14        0.76       16.14     39.17 o
  -2   0  14     1010.98     1108.69     67.05 o
  -1   0  14      139.60      100.19     24.91 o
   0   0  14      254.06      276.02     27.92 o
   1   0  14       44.66       45.42     12.45 o
   2   0  14       42.13       32.17     12.32 o
   3   0  14      358.78      384.44     31.63 o
   4   0  14     1188.86     1219.66     97.38 o
   5   0  14      402.12      363.69     37.42 o
   6   0  14      137.81       81.05     17.35 o
   7   0  14      846.14      800.81     57.90 o
   8   0  14      327.37      353.86     38.40 o
  -2   1  14       75.46       66.34     19.04 o
  -1   1  14      210.76      253.20     58.95 o
   0   1  14      484.91      497.04     45.10 o
   1   1  14       24.82        1.71     10.99 o
   2   1  14      173.59      200.09     30.84 o
   3   1  14      394.36      451.67     39.70 o
   4   1  14       54.36       39.05     54.28 o
   5   1  14      214.11      224.41     34.33 o
   6   1  14     1203.51     1346.17     88.27 o
   7   1  14      953.63     1015.63     64.76 o
   8   1  14      199.49      256.85     36.89 o
  -2   2  14      259.31      297.26     35.89 o
  -1   2  14      424.02      411.66     41.73 o
   0   2  14      210.27      220.33     31.20 o
   1   2  14       37.49       30.52     16.46 o
   2   2  14      748.01      796.72     67.96 o
   3   2  14       80.77       57.98     22.88 o
   4   2  14      724.09      666.72     84.10 o
   5   2  14     1160.22     1021.67    101.39 o
   6   2  14      123.13      101.06     21.61 o
   7   2  14     1066.83     1139.19     69.98 o
   8   2  14     1157.07     1326.88     75.07 o
  -2   3  14      596.39      645.42     69.85 o
  -1   3  14      266.17      281.46     34.52 o
   0   3  14       60.60       72.54     23.14 o
   1   3  14      896.48     1044.46     92.71 o
   2   3  14      156.69      125.99     26.74 o
   3   3  14      338.97      330.77     84.16 o
   4   3  14      418.02      338.31     46.80 o
   5   3  14        1.04      -29.42     24.29 o
   6   3  14      255.50      327.46     44.25 o
   7   3  14      674.97      718.41     85.05 o
   8   3  14       73.04       56.84     25.49 o
  -1   4  14      437.78      398.95     42.70 o
   0   4  14       54.88       50.46     18.50 o
   1   4  14      316.80      282.42     40.06 o
   2   4  14      206.22      205.02     44.51 o
   3   4  14      711.70      639.12    157.28 o
   4   4  14       34.68       12.47     33.77 o
   5   4  14       30.90        5.39     16.28 o
   6   4  14      801.59      860.40    101.97 o
   7   4  14      191.77      192.35     36.88 o
   8   4  14       39.04       63.87     29.75 o
  -1   5  14      437.90      506.09     55.82 o
   0   5  14      259.52      245.95     31.18 o
   1   5  14      282.20      290.60     35.59 o
   2   5  14      317.92      318.17     45.27 o
   3   5  14      389.88      346.23     61.87 o
   4   5  14       15.82       12.04     24.32 o
   5   5  14      371.92      466.59     61.84 o
   6   5  14      689.60      723.60     86.26 o
   7   5  14      152.30       66.71     23.43 o
   0   6  14      307.25      245.77     46.52 o
   1   6  14     1131.70     1022.12    121.36 o
   2   6  14      243.51      242.71     40.19 o
   3   6  14      124.97      113.06     39.37 o
   4   6  14      826.14      837.96     92.42 o
   5   6  14      105.38       91.39     53.64 o
   6   6  14      484.36      477.34     69.95 o
   7   6  14      881.99      888.27     90.45 o
   2   7  14      108.15      144.40     49.91 o
   3   7  14      579.79      472.14     85.70 o
   4   7  14        1.31       25.46     51.04 o
   5   7  14      684.96      787.17     74.97 o
   1  -1  15      791.40      818.22     49.77 o
   2  -1  15      635.02      677.94     45.16 o
   3  -1  15      125.01      118.59     25.16 o
   4  -1  15      354.89      362.21     52.29 o
   5  -1  15      136.87      163.00     38.76 o
   1   0  15      373.00      418.38     36.00 o
   2   0  15       36.93       56.17     30.23 o
   3   0  15      456.04      390.26     44.57 o
   4   0  15        1.95      -26.74     17.83 o
   5   0  15       56.57       20.79     49.48 o
   6   0  15     1017.27      911.56    186.75 o
   0   1  15      323.96      353.80     41.17 o
   1   1  15        0.43      -11.86     17.98 o
   2   1  15      202.53      214.09     32.15 o
   3   1  15       89.13       55.44     19.96 o
   4   1  15        9.44       38.63     20.54 o
   5   1  15      217.98      184.26     84.76 o
   6   1  15     1040.87      939.90    125.40 o
   0   2  15       74.49       67.00     22.63 o
   1   2  15      843.81      889.17     60.32 o
   2   2  15      545.84      514.68     45.17 o
   3   2  15      140.76      144.96     31.05 o
   4   2  15     1143.01     1073.90     82.78 o
   5   2  15      598.61      449.74     51.70 o
   6   2  15       19.59      -15.71     21.06 o
   0   3  15      624.70      654.16     53.35 o
   1   3  15      359.92      380.80     42.18 o
   2   3  15      700.22      668.76     66.06 o
   3   3  15     2080.99     1892.19    190.91 o
   4   3  15      507.32      433.75     52.72 o
   5   3  15      211.46      138.50     32.31 o
   6   3  15      472.14      509.26     76.82 o
   1   4  15      388.59      339.93     49.97 o
   2   4  15     1691.78     1726.17    163.73 o
   3   4  15      278.46      294.07     45.28 o
   4   4  15       57.20       83.96     23.75 o
   5   4  15      277.62      250.06     52.89 o
   6   4  15        4.48       10.95     38.31 o
   2   5  15       18.79       57.35     30.97 o
   3   5  15       85.98       14.52     29.22 o
   4   5  15      270.14      326.20    108.80 o
   5   5  15      263.25      242.41     33.77 o
 
